# Supplementary material for: Developing a High-Throughput SNP-Based Marker System to Facilitate the Introgression of Traits From Aegilops Species Into Bread Wheat (Triticum aestivum)
Source: Front Plant Sci. 2019 Jan 24;9:1993. doi: 10.3389/fpls.2018.01993 (PMC6354564; doi:10.3389/fpls.2018.01993)
Supplement: Supplementary file 1 [file Data_Sheet_1.xlsx]

## Sheet: Sample details
Supplementary file 1. Germplasm used in the study.
probeset_id	Short name	Species
A06_Ae bicornis P95-88-1.1.CEL	Ae_bicornis_P95-88-1.1	Ae bicornis
H03_Ae_ Bicornis_2190001.CEL	Ae_Bicornis_2190001	Ae bicornis
K20_Ae_ Bicornis_2190003.CEL	Ae_Bicornis_2190003	Ae bicornis
L20_Ae_ Bicornis_clae 47.CEL	Ae_Bicornis_clae_47	Ae bicornis
O10_Ae_Bicornis_2190002.CEL	Ae_Bicornis_2190002	Ae bicornis
A16_Ae biuncialis 2060001.CEL	Ae_biuncialis_2060001	Ae biuncialis
B05_Ae_ Biuncialis_550945.CEL	Ae_Biuncialis_550945	Ae biuncialis
D12_Ae_ Biuncialis_550940.CEL	Ae_Biuncialis_550940	Ae biuncialis
F21_F21_Ae_Biuncialis_2060003.CEL	Ae_Biuncialis_2060003	Ae biuncialis
F22_Ae_ Biuncialis_550957.CEL	Ae_Biuncialis_550957	Ae biuncialis
G20_Ae_ Biuncialis_550935.CEL	Ae_Biuncialis_550935	Ae biuncialis
H21_Ae_ Biuncialis_GRC_12_C_04.CEL	Ae_Biuncialis_GRC_12_C_04	Ae biuncialis
M10_Ae_ Biuncialis_2060002.CEL	Ae_Biuncialis_2060002	Ae biuncialis
B07_Ae. caudata 2090003.CEL	Ae_caudata_2090003	Ae caudata
C02_ae_caudata_2090001.CEL	Ae_caudata_2090001	Ae caudata
C10_Ae_ Caudata_2090004.CEL	Ae_Caudata_2090004	Ae Caudata
F12_Ae_ Caudata_2090002.CEL	Ae_Caudata_2090002	Ae Caudata
F20_Ae caudata 2090001.CEL	Ae_caudata_2090001_F20	Ae caudata
G01_ae_caudata_2090005.CEL	Ae_caudata_2090005	Ae caudata
G10_Ae. caudata 2090003.CEL	Ae_caudata_2090003_G10	Ae caudata
I01_ae_caudata_P95_87_1_1.CEL	Ae_caudata_P95_87_1_1	Ae caudata
K10_Ae_ caudata_2050001.CEL	Ae_caudata_2050001	Ae caudata
L20_Ae caudata P95-87-1.1.CEL	Ae_caudata_P95-87-1.1	Ae caudata
A10_Ae_ columnaris_428558.CEL	Ae_columnaris_428558	Ae columnaris
H01_Ae_ columnaris_554_186.CEL	Ae_columnaris_554_186	Ae columnaris
I08_Ae_ columnaris_468281.CEL	Ae_columnaris_468281	Ae columnaris
J17_Ae_ columnaris_564179.CEL	Ae_columnaris_564179	Ae columnaris
K08_Ae_ columnaris_2050002.CEL	Ae_columnaris_2050002	Ae columnaris
N19_Ae_columnaris_P95_93_1_1.CEL	Ae_columnaris_P95_93_1_1	Ae columnaris
O04_Ae columnaris 2050001.CEL	Ae_columnaris_2050001	Ae columnaris
D17_Ae_ comosa_551027.CEL	Ae_comosa_551027	Ae comosa
E24_Ae_ comosa_2110008.CEL	Ae_comosa_2110008	Ae comosa
F09_Ae_ comosa_551052.CEL	Ae_comosa_551052	Ae comosa
G10_Ae_ comosa_276970.CEL	Ae_comosa_276970	Ae comosa
G24_Ae_ comosa_551060.CEL	Ae_comosa_551060	Ae comosa
H11_Ae_ comosa_Bulgaria 46.CEL	Ae_comosa_Bulgaria_46	Ae comosa
H18_Ae_ comosa_551044.CEL	Ae_comosa_551044	Ae comosa
I04_Ae comosa 2110007.CEL	Ae_comosa_2110007	Ae comosa
L03_Ae_ comosa_551038.CEL	Ae_comosa_551038	Ae comosa
L05_Ae_ comosa_551023.CEL	Ae_comosa_551023	Ae comosa
N21_Ae_comosa_551076.CEL	Ae_comosa_551076	Ae comosa
P01_Ae_ Comosa_2110001.CEL	Ae_Comosa_2110001	Ae Comosa
P20_Ae_ comosa_551049.CEL	Ae_comosa_551049	Ae comosa
B11_Ae_ Crassa_2240002.CEL	Ae_Crassa_2240002	Ae Crassa
B17_Ae_ Crassa_317400.CEL	Ae_Crassa_317400	Ae Crassa
F03_Ae_ Crassa_392330.CEL	Ae_Crassa_392330	Ae Crassa
O08_Ae_Crassa_2250002.CEL	Ae_Crassa_2250002	Ae Crassa
E22_Ae_ Cylindrica_2100006.CEL	Ae_Cylindrica_2100006	Ae Cylindrica
G08_Ae_ Cylindrica_560515.CEL	Ae_Cylindrica_560515	Ae Cylindrica
G22_Ae_ Cylindrica_P95_90_1_1.CEL	Ae_Cylindrica_P95_90_1_1	Ae Cylindrica
J19_Ae_ Cylindrica_378188.CEL	Ae_Cylindrica_378188	Ae Cylindrica
N03_Ae_Cylindrica_344778.CEL	Ae_Cylindrica_344778	Ae Cylindrica
N05_Ae_Cylindrica_2100001.CEL	Ae_Cylindrica_2100001	Ae Cylindrica
B04_Ae_ geniculata_369576.CEL	Ae_geniculata_369576	Ae geniculata
D14_Ae_ geniculata_Clae 63.CEL	Ae_geniculata_Clae_63	Ae geniculata
M22_Ae_ geniculata_287737.CEL	Ae_geniculata_287737	Ae geniculata
N08_Ae_geniculata_341797.CEL	Ae_geniculata_341797	Ae geniculata
N12_Ae_ geniculata_170191.CEL	Ae_geniculata_170191	Ae geniculata
A16_Ae_ juvenalis_2280001.CEL	Ae_juvenalis_2280001	Ae juvenalis
E16_Ae_ juvenalis_584463.CEL	Ae_juvenalis_584463	Ae juvenalis
H24_Ae_ juvenalis_276993.CEL	Ae_juvenalis_276993	Ae juvenalis
J24_Ae_ juvenalis_266815.CEL	Ae_juvenalis_266815	Ae juvenalis
L19_Ae_ juvenalis_289577.CEL	Ae_juvenalis_289577	Ae juvenalis
B18_Ae_Kotschyi_TKK39.CEL	Ae_Kotschyi_TKK39	Ae Kotschyi
D24_Ae_Kotschyi_TKK03.CEL	Ae_Kotschyi_TKK03	Ae Kotschyi
H20_Ae_Kotschyi_226615.CEL	Ae_Kotschyi_226615	Ae Kotschyi
L06_Ae_Kotschyi_226617.CEL	Ae_Kotschyi_226617	Ae Kotschyi
M20_Ae_Kotschyi_227435.CEL	Ae_Kotschyi_227435	Ae Kotschyi
P10_Ae_Kotschyi_276997.CEL	Ae_Kotschyi_276997	Ae Kotschyi
P13_Ae_Kotschyi_TKK19.CEL	Ae_Kotschyi_TKK19	Ae Kotschyi
P22_Ae_Kotschyi_227290.CEL	Ae_Kotschyi_227290	Ae Kotschyi
A24_Ae_ longissima_604108.CEL	Ae_longissima_604108	Ae longissima
B01_Ae_ Longissima_TL01.CEL	Ae_Longissima_TL01	Ae Longissima
D01_Ae_ Longissima_2150015.CEL	Ae_Longissima_2150015	Ae Longissima
D20_Ae_ Longissima_2150011.CEL	Ae_Longissima_2150011	Ae Longissima
F01_Ae_ Longissima_TL22.CEL	Ae_Longissima_TL22	Ae Longissima
F10_Ae_ Longissima_604116.CEL	Ae_Longissima_604116	Ae Longissima
F20_F20_Ae_Longissima_2150002.CEL	Ae_Longissima_2150002	Ae Longissima
I20_Ae_ Longissima_TL14.CEL	Ae_Longissima_TL14	Ae Longissima
J05_Ae_ Longissima_TL21.CEL	Ae_Longissima_TL21	Ae Longissima
N20_Ae_Longissima_TL35.CEL	Ae_Longissima_TL35	Ae Longissima
O22_Ae_ Longissima_TL22.CEL	Ae_Longissima_TL22_O22	Ae Longissima
A22_Ae_ Markgraffii_551124.CEL	Ae_Markgraffii_551124	Ae caudata
D05_Ae_ Markgraffii_542204.CEL	Ae_Markgraffii_542204	Ae caudata
G04_Ae markgrafii 554194.CEL	Ae_markgrafii_554194	Ae caudata
I22_Ae_ Markgraffii_551144.CEL	Ae_Markgraffii_551144	Ae caudata
A11_ae_mutica_2130006.CEL	Ae_mutica_2130006	Ae mutica
C12_Ae_ Mutica_2130001.CEL	Ae_Mutica_2130001	Ae Mutica
G18_Ae_ Mutica_2130012.CEL	Ae_Mutica_2130012	Ae Mutica
H18_Ae mutica 2130008.CEL	Ae_mutica_2130008	Ae mutica
I09_ae_mutica_2130014.CEL	Ae_mutica_2130014	Ae mutica
K01_ae_mutica_2130004.CEL	Ae_mutica_2130004	Ae mutica
K02_ae_mutica_2130009.CEL	Ae_mutica_2130009	Ae mutica
K04_Ae mutica 2130001.CEL	Ae_mutica_2130001_K10	Ae mutica
K09_ae_mutica_2130013.CEL	Ae_mutica_2130013	Ae mutica
M07_ae_mutica_2130005.CEL	Ae_mutica_2130005	Ae mutica
M09_ae_mutica_2130011.CEL	Ae_mutica_2130011	Ae mutica
O07_ae_mutica_2130002.CEL	Ae_mutica_2130002	Ae mutica
O09_ae_mutica_2130007.CEL	Ae_mutica_2130007	Ae mutica
C10_Ae neglecta 254-859.CEL	Ae_neglecta_254-859	Ae neglecta
D10_Ae_ Neglecta_298890.CEL	Ae_Neglecta_298890	Ae neglecta
D21_Ae_ Neglecta_254862.CEL	Ae_Neglecta_254862	Ae neglecta
E08_Ae_ Neglecta_298895.CEL	Ae_Neglecta_298895	Ae neglecta
G14_Ae_ Neglecta_491435.CEL	Ae_Neglecta_491435	Ae neglecta
P16_Ae neglecta PI 486253.CEL	Ae_neglecta_PI_486253	Ae neglecta
A12_Ae_ Ovata_2020006.CEL	Ae_Ovata_2020006	Ae neglecta
A20_Ae_ Ovata_2020003.CEL	Ae_Ovata_2020003	Ae neglecta
B03_Ae_ Ovata_2020009.CEL	Ae_Ovata_2020009	Ae neglecta
C20_Ae_ Ovata_2020001.CEL	Ae_Ovata_2020001	Ae neglecta
M14_Ae_ ovata_P95_95_1_1.CEL	Ae_ovata_P95_95_1_1	Ae neglecta
C22_Ae_ Peregrina _brachya__542236.CEL	Ae_Peregrina_brachya_542236	Ae Peregrina
F19_Ae_Peregrina_604173.CEL	Ae_Peregrina_604173	Ae Peregrina
I18_Ae_ Peregrina_487277.CEL	Ae_Peregrina_487277	Ae Peregrina
J09_Ae_ Peregrina _brachya__603247.CEL	Ae_Peregrina_brachya_603247	Ae Peregrina
K14_Ae_ Peregrina_487202.CEL	Ae_Peregrina_487202	Ae Peregrina
L09_Ae_ Peregrina_604158.CEL	Ae_Peregrina_604158	Ae Peregrina
L12_Ae_ Peregrina_604152.CEL	Ae_Peregrina_604152	Ae Peregrina
L24_Ae_ Peregrina_604167.CEL	Ae_Peregrina_604167	Ae Peregrina
N11_Ae_Peregrina_604183.CEL	Ae_Peregrina_604183	Ae Peregrina
B10_Ae_ searsii_P95_85_1_1.CEL	Ae_searsii_P95_85_1_1	Ae searsii
B24_Ae_ searsii_599140.CEL	Ae_searsii_599140	Ae searsii
E14_Ae_ Searsii_2210005.CEL	Ae_Searsii_2210005	Ae Searsii
F14_Ae_ Searsii_2210004.CEL	Ae_Searsii_2210004	Ae Searsii
F16_Ae searsii TL33.CEL	Ae_searsii_TL33	Ae Searsii
F18_Ae_Searsii_2210003.CEL	Ae_Searsii_2210003	Ae Searsii
I14_Ae_ Searsii_2210001.CEL	Ae_Searsii_2210001	Ae Searsii
J18_Ae_ searsii_599123.CEL	Ae_searsii_599123	Ae searsii
L14_Ae_ Searsii_599146.CEL	Ae_Searsii_599146	Ae Searsii
L16_Ae searsii P95-85.1-1.CEL	Ae_searsii_P95-85.1-1	Ae searsii
L18_Ae_ searsii_559148.CEL	Ae_searsii_559148	Ae searsii
M24_Ae_searsii_599149.CEL	Ae_searsii_599149	Ae searsii
N24_Ae_Searsii_599145.CEL	Ae_Searsii_599145	Ae Searsii
O14_Ae_Searsii_2210002.CEL	Ae_Searsii_2210002	Ae Searsii
F08_Ae_ Sharonensis_2170004.CEL	Ae_Sharonensis_2170004	Ae sharonensis
G12_Ae_ Sharonensis_584408.CEL	Ae_Sharonensis_584408	Ae sharonensis
H05_Ae sharonensis 2170005.CEL	Ae_sharonensis_2170005	Ae sharonensis
H12_Ae_ Sharonensis_584406.CEL	Ae_Sharonensis_584406	Ae sharonensis
H19_Ae_ Sharonensis_584414.CEL	Ae_Sharonensis_584414	Ae sharonensis
I24_Ae_ Sharonensis_584411.CEL	Ae_Sharonensis_584411	Ae sharonensis
J14_Ae_ Sharonensis_584379.CEL	Ae_Sharonensis_584379	Ae sharonensis
K10_Ae. sharonensis 2170001.CEL	Ae_sharonensis_2170001	Ae sharonensis
K24_Ae_ Sharonensis_584409.CEL	Ae_Sharonensis_584409	Ae sharonensis
N14_Ae_Sharonensis_TL02.CEL	Ae_Sharonensis_TL02	Ae sharonensis
N18_Ae_Sharonensis_JIC AS00011_16.CEL	Ae_Sharonensis_JIC_AS00011_16	Ae sharonensis
N22_Ae_Sharonensis_2170007.CEL	Ae_Sharonensis_2170007	Ae sharonensis
O18_Ae sharonensis 2170001.CEL	Ae_sharonensis_2170001_O18	Ae sharonensis
P19_Ae_ Sharonensis_2170006.CEL	Ae_Sharonensis_2170006	Ae sharonensis
A02_ae_speltoides_2140003.CEL	Ae_speltoides_2140003	Ae speltoides
A13_ae_speltoides_2140035.CEL	Ae_speltoides_2140035	Ae speltoides
B05_Ae. speltoides 2140044.CEL	Ae_speltoides_2140044	Ae speltoides
B23_Ae_ Speltoides_2140007.CEL	Ae_Speltoides_2140007	Ae Speltoides
C08_Ae speltoides 449339.CEL	Ae_speltoides_449339	Ae speltoides
C11_ae_speltoides_2140016.CEL	Ae_speltoides_2140016	Ae speltoides
C13_ae_speltoides_2140032.CEL	Ae_speltoides_2140032	Ae speltoides
C16_Ae speltoides PI 554305.CEL	Ae_speltoides_PI_554305	Ae speltoides
D23_Ae_ Speltoides_560752.CEL	Ae_Speltoides_560752	Ae speltoides
E11_ae_speltoides_2140014.CEL	Ae_speltoides_2140014	Ae speltoides
E13_ae_speltoides_2140027.CEL	Ae_speltoides_2140027	Ae speltoides
E14_Ae. speltoides 449341.CEL	Ae_speltoides_449341_E14	Ae speltoides
G09_ae_speltoides_2140001.CEL	Ae_speltoides_2140001	Ae speltoides
G11_ae_speltoides_2140010.CEL	Ae_speltoides_2140010	Ae speltoides
G13_ae_speltoides_2140026.CEL	Ae_speltoides_2140026	Ae speltoides
H22_Ae speltoides 2140018.CEL	Ae_speltoides_2140018_H22	Ae speltoides
I11_ae_speltoides_2140009.CEL	Ae_speltoides_2140009	Ae speltoides
I13_ae_speltoides_2140022.CEL	Ae_speltoides_2140022	Ae speltoides
J02__Ae_ speltoides_369585.CEL	Ae_speltoides_369585	Ae speltoides
J16_Ae_ speltoides_393495.CEL	Ae_speltoides_393495	Ae speltoides
K11_ae_speltoides_2140006.CEL	Ae_speltoides_2140006	Ae speltoides
K13_ae_speltoides_2140019.CEL	Ae_speltoides_2140019	Ae speltoides
K14_Ae speltoides 2140044.CEL	Ae_speltoides_2140044_K14	Ae speltoides
L17_Ae_ speltoides_170204.CEL	Ae_speltoides_170204	Ae speltoides
M01_ae_speltoides_2140008.CEL	Ae_speltoides_2140008	Ae speltoides
M11_ae_speltoides_2140002.CEL	Ae_speltoides_2140002	Ae speltoides
M18_Ae speltoides 2140020.CEL	Ae_speltoides_2140020	Ae speltoides
N01_Ae_speltoides_TS11.CEL	Ae_speltoides_TS11	Ae speltoides
N13_Ae_speltoides_449340.CEL	Ae_speltoides_449340	Ae speltoides
O01_ae_speltoides_2140028.CEL	Ae_speltoides_2140028_O01	Ae speltoides
O02_ae_speltoides_2140004.CEL	Ae_speltoides_2140004	Ae speltoides
O08_Ae. speltoides 487238.CEL	Ae_speltoides_487238	Ae speltoides
O10_Ae speltoides TS16.CEL	Ae_speltoides_TS16	Ae speltoides
O11_ae_speltoides_2140040.CEL	Ae_speltoides_2140040	Ae speltoides
P03_Ae speltoides 2140041.CEL	Ae_speltoides_2140041	Ae speltoides
P04_Ae_ speltoides_369626.CEL	Ae_speltoides_369626	Ae speltoides
P06_Ae_ speltoides_369666.CEL	Ae_speltoides_369666	Ae speltoides
P09_Ae_ Speltoides_2140008.CEL	Ae_Speltoides_2140008_P09	Ae speltoides
P23_Ae_ Speltoides_2140018.CEL	Ae_Speltoides_2140018	Ae speltoides
A21_ae_tauschii_077.CEL	Ae_tauschii_077	Ae tauschii
B18_Ae tauschii T2220012.CEL	Ae_tauschii_T2220012	Ae tauschii
C21_ae_tauschii_127.CEL	Ae_tauschii_127	Ae tauschii
D05_Ae.tauschii 2220017.CEL	Ae tauschii_2220017	Ae tauschii
E21_ae_tauschii_270.CEL	Ae_tauschii_270	Ae tauschii
F05_Ae. tauschii 2220009.CEL	Ae_tauschii_2220009	Ae tauschii
F22_Ent230.CEL	Ent230	Ae tauschii
F23_Ae_tauschii_P99_131_1_1.CEL	Ae_tauschii_P99_131_1_1	Ae tauschii
G06_Ae tauschii Ent-088-6.CEL	Ae tauschii 088	Ae tauschii
G18_Ae tauschii 2220055.CEL	Ae_tauschii_AL8/78	Ae tauschii
G21_ae_tauschii_242.CEL	Ae_tauschii_242	Ae tauschii
I06_Ae. tauschii Ent-405.CEL	Ae tauschii 405	Ae tauschii
I21_ae_tauschii_230.CEL	Ae_tauschii_230	Ae tauschii
K06_Ae tauschii Ent-392-4.CEL	Ae tauschii 392-4	Ae tauschii
K17_TA1618 diploid.CEL	TA1618_diploid	Ae tauschii
K21_ae_tauschii_402.CEL	Ae_tauschii_402	Ae tauschii
M02_Ae tauschii Ent-323.CEL	Ae_tauschii_Ent-323	Ae tauschii
M21_ae_tauschii_414.CEL	Ae_tauschii_414	Ae tauschii
N06_Ae_tauschii_P95_81_1_1.CEL	Ae_tauschii_P95_81_1_1	Ae tauschii
O21_ae_tauschii_431.CEL	Ae_tauschii_431	Ae tauschii
O23_ae_tauschii_336.CEL	Ae_tauschii_336	Ae tauschii
P05_Ae. tauschii 2220024.CEL	Ae_tauschii_2220024	Ae tauschii
B07_Ae_ Triarstata_2030003.CEL	Ae_Triaristata_2030003	Ae neglecta
B16_Ae_ Triarstata_2040002.CEL	Ae_Triaristata_2040002	Ae neglecta
D19_Ae_ Triaristata_2040004.CEL	Ae_Triaristata_2040004	Ae neglecta
H22_Ae_ triaristata_P95_92_1_1.CEL	Ae_triaristata_P95_92_1_1	Ae neglecta
J10_Ae_ Triarstata_2030004.CEL	Ae_Triaristata_2030004	Ae neglecta
L22_Ae_ Triarstata_2040003.CEL	Ae_Triaristata_2040003	Ae neglecta
M12_Ae_ Triarstata_2030006.CEL	Ae_Triaristata_2030006	Ae neglecta
N07_Ae_Triaristata_2040004.CEL	Ae_Triaristata_2040004_N07	Ae neglecta
O18_Ae_Triarstata_2030001.CEL	Ae_Triaristata_2030001	Ae neglecta
A18_Ae_ Triuncialis _pericosa__219865.CEL	Ae_Triuncialis_pericosa_219865	Ae Triuncialis
C18_Ae_ Triuncialis_2080006.CEL	Ae_Triuncialis_2080006	Ae Triuncialis
C23_Ae_ triuncialis_P95_91_1_1.CEL	Ae_triuncialis_P95_91_1_1	Ae triuncialis
D02_Ae_ Triuncialis_483029.CEL	Ae_Triuncialis_483029	Ae Triuncialis
D11_Ae_ Triuncialis _pericosa__317395.CEL	Ae_Triuncialis_pericosa_317395	Ae Triuncialis
D13_Ae_ Triuncialis_317397.CEL	Ae_Triuncialis_317397	Ae Triuncialis
D16_Ae_ triuncialis_486251.CEL	Ae_triuncialis_486251	Ae triuncialis
E02_Ae triuncialis Clae69.CEL	Ae_triuncialis_Clae69	Ae triuncialis
E18_Ae_ triuncialis_487201.CEL	Ae_triuncialis_487201	Ae triuncialis
E23_Ae_ triuncialis_428559.CEL	Ae_triuncialis_428559	Ae triuncialis
F06_Ae_ Triuncialis_2080001.CEL	Ae_Triuncialis_2080001	Ae Triuncialis
J11_Ae_ triuncialis_486284.CEL	Ae_triuncialis_486284	Ae triuncialis
J22_Ae_ triuncialis_227292.CEL	Ae_triuncialis_227292	Ae triuncialis
K12_Ae_ Triuncialis _pericosa__227340.CEL	Ae_Triuncialis_pericosa_227340	Ae Triuncialis
N09_Ae_Triuncialis_483027.CEL	Ae_Triuncialis_483027	Ae Triuncialis
N16_Ae_triuncialis_2080013.CEL	Ae_triuncialis_2080013	Ae triuncialis
O16_Ae_ triuncialis_486278.CEL	Ae_triuncialis_486278	Ae triuncialis
A23_Ae_ Umbellulata_P95_83_1_5.CEL	Ae_Umbellulata_P95_83_1_5	Ae umbellulata
B02_Ae_ Umbellulata_542383.CEL	Ae_Umbellulata_542383	Ae umbellulata
B06_Ae_ Umbellulata_Clae 66.CEL	Ae_Umbellulata_Clae_66	Ae umbellulata
B22_Ae_ Umbellulata_2010008.CEL	Ae_Umbellulata_2010008	Ae umbellulata
E03_Ae umbellulata 2010001.CEL	Ae_umbellulata_T2010001	Ae umbellulata
H09_Ae_ Umbellulata_2010010.CEL	Ae_Umbellulata_2010010	Ae umbellulata
J12_Ae_ Umbellulata_226616.CEL	Ae_Umbellulata_226616	Ae umbellulata
J23_Ae_ Umbellulata_554401.CEL	Ae_Umbellulata_554401	Ae umbellulata
L04_Ae_ Umbellulata_554410.CEL	Ae_Umbellulata_554410	Ae umbellulata
L07_Ae_ Umbellulata_2010001.CEL	Ae_Umbellulata_2010001	Ae umbellulata
L08_Ae_ Umbellulata_542377.CEL	Ae_Umbellulata_542377	Ae umbellulata
L13_Ae_ Umbellulata_486252.CEL	Ae_Umbellulata_486252	Ae umbellulata
N23_Ae_ Umbellulata_554399.CEL	Ae_Umbellulata_554399	Ae umbellulata
O06_Ae umbellulata 560557.CEL	Ae_umbellulata_560557_O6	Ae umbellulata
P07_Ae_ Umbellulata_2010002.CEL	Ae_Umbellulata_2010002	Ae umbellulata
B15_Ae_Uniaristata_2120001.CEL	Ae_Uniaristata_2120001	Ae Uniaristata
C14_Ae_Uniaristata_2120002.CEL	Ae_Uniaristata_2120002	Ae Uniaristata
G23_Ae_ Uniaristata_P95_86_1_2.CEL	Ae_Uniaristata_P95_86_1_2	Ae uniaristata
K02_Ae Uniaristata 276996.CEL	Ae_Uniaristata_276996	Ae Uniaristata
N04_Ae_Uniaristata_428234.CEL	Ae_Uniaristata_428234	Ae Uniaristata
N17_Ae_Uniaristata_554420.CEL	Ae_Uniaristata_554420	Ae Uniaristata
O06_Ae_Uniaristata_554418.CEL	Ae_Uniaristata_554418	Ae Uniaristata
E06_Ae_ Variabilis_P95_96_2_1.CEL	Ae_Variabilis_P95_96_2_1	Ae Peregrina
H15_Ae_ Variabilis_P95_96_2_1.CEL	Ae_Variabilis_P95_96_2_1_H15	Ae Peregrina
L15_Ae_ Variabilis_2070007.CEL	Ae_Variabilis_2070007_L15	Ae Peregrina
M06_Ae_ Variabilis_2070002.CEL	Ae_Variabilis_2070002	Ae Peregrina
P02_Ae_ Variabilis_2070001.CEL	Ae_Variabilis_2070001	Ae Peregrina
F02_Ae_ Vavilovii_TZ07.CEL	Ae_Vavilovii_TZ07	Ae Vavilovii
H07_Ae_ Vavilovii_2260001.CEL	Ae_Vavilovii_2260001	Ae Vavilovii
J15_Ae_ Vavilovii_TZ01.CEL	Ae_Vavilovii_TZ01	Ae Vavilovii
K18_Ae_ Vavilovii_2260002.CEL	Ae_Vavilovii_2260002	Ae Vavilovii
M04_Ae_ Vavilovii_TZ02.CEL	Ae_Vavilovii_TZ02	Ae Vavilovii
A01_Ae ventricosa AV10.CEL	Ae_ventricosa_AV10	Ae ventricosa
A03_Ae ventricosa AV7.CEL	Ae_ventricosa_AV7	Ae ventricosa
A05_Ae ventricosa AV32.CEL	Ae_ventricosa_AV32	Ae ventricosa
C24_Ae_ Ventricosa_clae 40.CEL	Ae_Ventricosa_clae_40	Ae Ventricosa
D09_Ae. ventricosa 2270003.CEL	Ae_ventricosa_2270003	Ae ventricosa
H16_Ae ventricosa 2270003.CEL	Ae_ventricosa_2270003_H16	Ae ventricosa
I04_Ae_ Ventricosa_2270001.CEL	Ae_Ventricosa_2270001	Ae Ventricosa
J08_Ae_ Ventricosa_2270004.CEL	Ae_Ventricosa_2270004	Ae Ventricosa
K04_Ae_ Ventricosa_330493.CEL	Ae_Ventricosa_330493	Ae Ventricosa
K06_Ae_ Ventricosa_388753.CEL	Ae_Ventricosa_388753	Ae Ventricosa
N15_Ae_Ventricosa_P95_89_1_1.CEL	Ae_Ventricosa_P95_89_1_1	Ae Ventricosa
O12_Ae_Ventricosa_clae 58.CEL	Ae_Ventricosa_clae_58	Ae Ventricosa
