# Supplementary material for: Developing a High-Throughput SNP-Based Marker System to Facilitate the Introgression of Traits From Aegilops Species Into Bread Wheat (Triticum aestivum)
Source: Front Plant Sci. 2019 Jan 24;9:1993. doi: 10.3389/fpls.2018.01993 (PMC6354564; doi:10.3389/fpls.2018.01993)
Supplement: Supplementary file 2 [file Data_Sheet_2.xlsx]

## Sheet: Data Sheet 2
Supplementary file 2. Genotyping data of accessions used in the study.
probeset_id	A01_Ae_ventricosa_AV10.CEL	A02_ae_speltoides_2140003.CEL	A03_Ae_ventricosa_AV7.CEL	A05_Ae_ventricosa_AV32.CEL	A06_Ae_bicornis_P95-88-1.1.CEL	A10_Ae__columnaris_428558.CEL	A11_ae_mutica_2130006.CEL	A12_Ae__Ovata_2020006.CEL	A13_ae_speltoides_2140035.CEL	A16_Ae_biuncialis_2060001.CEL	A16_Ae__juvenalis_2280001.CEL	A18_Ae__Triuncialis__pericosa__219865.CEL	A20_Ae__Ovata_2020003.CEL	A21_ae_tauschii_077.CEL	A22_Ae__Markgraffii_551124.CEL	A23_Ae__Umbellulata_P95_83_1_5.CEL	A24_Ae__longissima_604108.CEL	B01_Ae__Longissima_TL01.CEL	B02_Ae__Umbellulata_542383.CEL	B03_Ae__Ovata_2020009.CEL	B04_Ae__geniculata_369576.CEL	B05_Ae._speltoides_2140044.CEL	B05_Ae__Biuncialis_550945.CEL	B06_Ae__Umbellulata_Clae_66.CEL	B07_Ae._caudata_2090003.CEL	B07_Ae__Triarstata_2030003.CEL	B10_Ae__searsii_P95_85_1_1.CEL	B11_Ae__Crassa_2240002.CEL	B15_Ae_Uniaristata_2120001.CEL	B16_Ae__Triarstata_2040002.CEL	B17_Ae__Crassa_317400.CEL	B18_Ae_tauschii_T2220012.CEL	B18_Ae_Kotschyi_TKK39.CEL	B22_Ae__Umbellulata_2010008.CEL	B23_Ae__Speltoides_2140007.CEL	B24_Ae__searsii_599140.CEL	C02_ae_caudata_2090001.CEL	C08_Ae_speltoides_449339.CEL	C10_Ae_neglecta_254-859.CEL	C10_Ae__Caudata_2090004.CEL	C11_ae_speltoides_2140016.CEL	C12_Ae__Mutica_2130001.CEL	C13_ae_speltoides_2140032.CEL	C14_Ae_Uniaristata_2120002.CEL	C16_Ae_speltoides_PI_554305.CEL	C18_Ae__Triuncialis_2080006.CEL	C20_Ae__Ovata_2020001.CEL	C21_ae_tauschii_127.CEL	C22_Ae__Peregrina__brachya__542236.CEL
AX-86161336		0		1	1	0	0	0	0	1	0	0	0	0	1	0		1	0	0	0	0	0	1	1		0	0	2	1	0	0		0	1	0	1	0		1	1	0	0	2	1	0	0	0	0
AX-86163221	0	1	0	0	1	0	1	0	1	1	0	0	0	0	1	0	0	0	0	0	0	1	0	0	2	0	1	0	0	0	0	1	0	0	1	1	0	1	0	2	1	1	1	0	1	2	0	1	1
AX-86163814	2	2	2	2	2	2	2	2	2	2	2	2	2	2	2	2	2	2	2	2	2	2	2	2	2	2	2	2	2	2	2	2	2	2	2	2	2	2	2	2	2	2	2	2	2	2	2	2	2
AX-86164003	2	2	2	2	2	2	1	2	2	2	2	2	2	2	2	2	2	2	2	2	2	2	2	2	2	2	2	2	2	2	2	2	2	2	2	2	2	2	2	2	2	1	2	2	2	2	2	2	2
AX-86164029	2	2	2	2	2	2	2	2	2	2	2	2	2	2	2	2	2	2	2	2	2	2	2	2	2	2	2	2	2	2	2	2	2	2	2	2	2	2	2	2	2	2	2	2	2	2	2	2	2
AX-86164083	2	2	2	2	2	2	2	2	2	2	2	0	1	2	2	1	2	2	1	2	2	1	2	2	2	1	2	2	2	1	2	2	2	1	1	2	2	1	0	2	2	2	1	2	2	2	2	2	0
AX-86164159	2	1	2	2	2	2	2	2	0	2	1	2	2	2	2	2	2	2	2	2	2	2	2	2	2	2	2	1	2	2	1	2	2	2	2	2	2	2	2	2	2	2	1	2	2	2	2	2	2
AX-86164191	1	0	1	1	2	1	0	1	2		0	1	1	0	0	0	2	2	0	1	1	2	1		2		2	0	2	1	0	0	1	0	0	2	2	0	0	2	1	1	0	2	0	0	1	0	0
AX-86164589	2	2	2	2	2	1	2	2	2	2	1	2	2	2	2	1	2	2	1	2	2	2	2	2	2	2		2	2	2	2	2		1	2	2	2	2		2	2	2	2	2	1		2	2
AX-86165243	0		0	0	0	0	0	0	0	0	0	0	0	0	0	0			0	0	0	0	0	0	0	0		1	0	0	1	1	0	0		1	0	0	0		0	0	0	0	0	0	0		0
AX-86165273	1	2	1	1	1	2	1	1	2	1			2	0	1		1	1	1	1	1	1	1	2	1	2	1	0	1	2	1	0	1	1	2	1	1	1	2	1	1	1	2	1	1		1	0	2
AX-86165389	1	0	1	1	1		0		0		0	1		2	2	0	1	1	0	1	1	0	1	0	2			1	1	0	1	2		0	0	0	0	1	0	0	1	0	1	1	1	1	1	2	1
AX-86165433	2	2	2	2	2	2	2	2	2	2	2	2	2	2	2	2		2	2		2	2	2	2	2	2	2	2		2	2	2	2	2	2	2	2	2	2	2	2	2	2		2	2	2	2	2
AX-86165475	0	0	0	0	0	0	0	0	0	0	0	1	0	0	0	0	0	0	0	0	0	0	1	0	1	0	0	0	0	0	0	0	0	0	0	0	1	0	0	0	0	1	0	0	0	1	0	0	1
AX-86165493	2	2		2	2	0	1	2	2			1	0	0	2			2		1	1	2					1	0		0	0	2	1	0		1		2	0	2	2	0	2	1		1	1	0	1
AX-86165510	2	2	2	2	2	2	2	2	2	2	2	2	2	2	2	2	2	2	2	2	2	2	2	2	2	2	2	2	2	2	2	2	2	2	2	2	2	2	2	2	2	2	2	2	2	2	2	2	2
AX-86165735	0	0	0	0	0	0	0	0		1	0	0	0	1	0	0	0	0	0	1	1	0	0	0	0	0	0	0		0	0	0	0	0	2	0	0	2	0	0	0	0	2	2	2	0	1		0
AX-86165901	0	0	0	0	0	0	2		0		0	0	0	0	0	1	1	1	1	1	0	0	1	0	0	0	0	0	1	0	0	0	1	1	0	0	0	0	0	0	0	2	0		0			0	0
AX-86166763	2	2	2	2	2	2	2	2	2	2	2	2	2	2	2	2	2	2	2	2	2	2	2	2	2	2	2	2	2	2	2	2	2	2	2	2	2	2	2	2	2	2	2	2	2	2	2	2	2
AX-86166998		0		0	1	1	1	1				1	0	0	0		0	1			1	0	1	0	1	0	1	0	0	0	0		1		0	1		0	1	0	0	0	0	0		1		0	1
AX-86167036		0		0	0	2	0	0	0	0	0	0	2	0	1	0		0	0	0	0	0	0	2	1	0	1	0	1	2	1	1	0	0	0	1		0	2	1	0	0	0	1	0	1	0	0	0
AX-86167222			0	0	1	2	0	1	1		1	1	1	0	0	2	1	1	2	1	1	1		1	0	1	0	1	1	1	1	0	1	2	0	0	0	2	2	0	1	0	1	0	1	1	1	0	1
AX-86167264	0	2	0	0	1	0	1	0	2	0	0	1	0		1	0	1	1	0		0	2	0	0		0	1	0	0	0				0	2	1	1	2	0	1	2	1	2	0	2				0
AX-86167305	0	1	0	0	0	0	1	0	1	0	0	0	0	0	0	0	0	0	0	0	0	1	0	0	0	0	0	0	0	0	0	0	0	0	1	0	0	1	0	0	1	1	1	0	1	0	0	0	0
AX-86167329	2	2	2	2		1	2	2	2	1	2	1		2	1	1	1	2	1	2	2	2	1	2	2		2	2	2	2	2	2	2	1	2		2	2	1		2	2	2	2	2	1	2		2
AX-86167362	2		2	2	2		2	1	2		1	0		2	2	0	2	2	0		1	2	1	2	0	2	1	2	2	2	2	2		0		1	2	2	1	2	1	2	2	2	2	0	1	2	1
AX-86167869	0	2	0	0	2	2	2	2	2		2	2	2	2	2	2	2	2	2	2	2		2	2	2	2	2	2	2	2	2		2	2	2	2	2	1	2	2	2	2	2	2	2	2	2	2	2
AX-86169032		0	0	0	0	0	0	0	0	0	0	2	0	0	1	0	0	0	0		0	0	0	0		0	1	0	0	0		0	0	0	0		1	0	0	1	0	0		0	0	2	0	0	2
AX-86169539	2	2	2	2	2	2	2	2	2	2	2	2	2	2	2	2	2	2	2	2	2	2	2	2	2	2	2	2	2	2	2	2	2	2	2	2	2	2	2	2	2	2	2	2	2	2	2	2	2
AX-86169765	0	2	0	0	2	0	2	0	2	0	0	0	0	1	0	0	0	2	0	0	0	2	0	0	0	0	2		1	0	2	1	0	0	2	2	0	2	0	0	2	2	2	1	2	0	0	1	0
AX-86169903	0	0		0	1	0	0	0	0	0	1	1	0	0	2	0	0	0	0	1	0	0	0	0	2	0	1	0	1	0		0	0	0	0	1	2	0	0	2	1	0	0		0	1	0	0	1
AX-86169918	0	2	0	0	1	0	0	0	2	0	0	0	0	0	0	0	0	0	0	0	0	2	0	0	0	0	0	0	0	0	0	0	0	0	2	0	0	2	0	0	2	0	2	0	2	0	0	0	0
AX-86170065	2	0	2	2	1	2			2			0	2	0	2		2	0	0			0		2	0		2	1	2	2	1	0			2	2	2	2	1	0	0		2	2	1	0	1	0	0
AX-86170080	0	0	0	0	0	0	0	0	0	0	0	0	0	0	0	0	0	0	0	0	0	0	0	0	0	0	0	0	0	0	0	0	0	0	0	0	0	0	0	0	0	0	0	0	0	0	0	0	0
AX-86170920	0	0	0	0	0	0	0	0	0	0	0	0	0	0	0	0	0	0		0	0	0	0	0	0	0	0	0	0	0	0	0	0	0	0	0	0	0	0	0	0	0	0	0	0	0	0	0	0
AX-86171357	2	2	2	2	2	2	2	2	2	2	2	2	2	2	2	2	2	2	2	2	2	2	2	2	2	2	2	2	2	2	2	2	2	2	2	2	2	2	2	2	1	2	2	2	2	2	2	2	2
AX-86171447	2	2	2	2	2	2	2	2	2	2	2	2	2	0	2	2	2	2	2	2	2	2	2	2	2	2	2	2	2	2	2	2	2	2	2	2	2	2	2	2	2	2	2	2	2	2	2	0	2
AX-86171537	0	0	0	0	0	0	1	0	0	0	0	0	0	0	0	0	0	0	0	1	0	0		0	0	0	0	0	0	0	0	0	0	0	0	0		0	0	0	0	1	0	0	0	0	0	0	0
AX-86171551	2	2	2	2	2		1	1	2		1	1	1	2	0	1	2	2	1		1	2		1	1	1	2	1	2	1		2	1	1	2	2		2	1		2	1	2	2	2	1	1	2	1
AX-86171715		2	2	2		2	2	2	2	2		2	2	2	2	2	1	2	2	2	2	2		2	2	2	2	2		2		2	1	2			1	2	2	2	2	2	2		2		2	2	2
AX-86171751			1	0	1	0	1	0	0	0		0	0	1	0		0	1	0		0	0		0		0			0	0	1		0	0	0	0	0	0	0	0	0		1	0	1	0	0	1	0
AX-86171985	0	0	0	0	0	0	1	0	0	0	0	0	0	0	0	0	0	0	0	0	0	0	0	0	0	0	0	0	0	0	0	0	0	0	0	0	0	0	0	0	0	1	0	0	0	0	0	0	0
AX-86172165	2	2	2	2	2	2	1	2	2	2	2	2	2	2	2	2	2	2	2	2	2	2	2	2	2	2	1	2	2	2	2	2	2	2	2	1	2	2	2	2	2	2	2	2	2	2	2	2	2
AX-86172280	2	2			1	2	2		2	2		2	2	1	2		2	2	2	1	1			2	2	2	1		2	2	1	1		1	2	1	2	2	2	2	2	2	2	2	2	2		1	2
AX-86172286		0	0		0	1	0		0	0	0	0		0		0	0	0	0	0			0	1		1		0		1	0	0	0	0	0	1	0	0		1	1		0	1	0	0	1	0	0
AX-86172296	2	2	2	2	2	2	2	2	2	2	2	2	2	2	2	2	2	2	2	2	2	2	2	2	2	2	2	2	2	2	2	2	2	2	2	2	2	2	2	2	2	2	2	2	2	2	2	2	2
AX-86172396	0	0	0	0	0	0	0	0	0	0	0	0	0	0	0	0	0	0	0		0	0	1	0	0	0	0	0	0	0	0	0	0	0	0	0	0	0	0	0	0	0	0	0	0		0	0	0
AX-86172639	2	2	2	2	2	2	2	2	2	2	2	2	2	2	2	2	2	2	2	2	2	2	2	2	2	2	2	2	2	2	2	2	2	2	1	2	2	2	2	2	2	2	2	2	1	2	2	2	2
AX-86172683	2	2	2	2	1	2	2	2	2	2	2	1	2		0	2	2	2	2	2	2	2	2	2	0	2	1	2	2	2	1	2	2	2	2	1	0	2	2	0	2	2	2	2	2	1	2	2	1
AX-86173028	0	0		0	1		0	0	0	0	1			1	0		0	0	0	0	0	0	0		0	0	0	1	0	0	1	1	0	0	0	0	0	0	0	0	0	0	0	0	0		0	1
AX-86173170	0	0	0	0	0	0	0	0	0	0	0	0	0	0	0	0	0	0	0	0	0	0	0	0	0	0	0	0	0	0	0	0	0	0	0	0	0	0	0	0	0	0	0	0	0	0	0	0	0
AX-86173311	2	2	2	2	1			2	2	2	2	2		1	2	2	1	1		2	2	2	2	2	2			2	1	2	1	2		2	2	1	2	2	2	2	2	2	2	2	2	1	2	2	2
AX-86173373	2	1	2	2	2	2	0	2	0	2	1	2	2	2	2	2	2	2	2	2	2	0	2	2	2	2	2	1	2	2	1	2	2	2	0	2	2	0	2	2	0	0	0	2	0	2	2	2	2
AX-86173490	0	0	0	0	2	0	1	0	0	0	0	0	0	0	0	0	2	2	0	0	0	0	0	0	0	0	2	0	0	0	0	0	1	0	0	2	0	0	0	0	0	1	0	0	0	0	0	0	0
AX-86173532	0	0	0	0	0	0	1		0	0	0	1	0		0	1		0	1		0	0	1	0	0	0	1	0		0	0	0	0	0	0		0	0	0	0	0		0	0	0	0	0		0
AX-86173552	0	0	0	0	0	0	0	0	0	0	0	0	0	0	0	0	0	0	0	0	0	1	0	0	0	0	0	0	0	0	0	0	0	0	1	0	0	1	0	0	1	1	1	0	1	0	0	0	0
AX-86173593	2	2	2	2	2	2	2	2	2	2	2	2	2	2	2	2	2	2	2	2	2	2	2	2	2	2	2	2	2	2	2	2	2	2	2	2	2	2	2	2	2	2	2	2	2	2	2	2	2
AX-86173955	0	0	0	0	1			0	0	0	0	1		0		1	1	1	0	0	0	0	0	0		0	0	0	0		0	0	1		0	0		0	0	1	0	0	0	0	0	1		0
AX-86173956	1	2	1	1	2	2		1	2			1	1	1	1	1	2	2	1	1	1	2		1	1	1	2	1		1	1	1	2	1	2	2	1	2	1	1	2	2	2	1	2	1	1	1	1
AX-86174101	2	2	2	2	2	2	2	2	2	2	2	2	2	2	2	2	2	2	2	2	2	2	2	2	2	2	2	2	2	2	2	2	2	2	2	2	2	2	2	2	2	2	2	2	2	2	2	2	2
AX-86174198	1	1	1	0	1	1	1	1	1	1		1	1		0	2	1	0	1	1			1	0	1		1	0	0	0	0	1		0	1	1	0	1		0	0	0	1	0	1	2		1	1
AX-86174403	2	2	2	2	2	2	2	2	2	2	2	2	2	2	2	2	2	2	2	2	2	2	2	2	2	2	2	2	2	2	2	2	2	2	2	2	2	2	2	2	2	2	2	2	2	2	2	2	2
AX-86174679	2	2		2	2	1	1	2	2	2	2	1	1	1	1	1	2	2	1	2	2	2	2	1	1	1	2	2	1	1	2	2	2	1	2	2	1	2	1	1	2	2	2		2	1	2	1	1
AX-86175119	2	2	2	2	2	2	2	2	2	2	2	2	2	2	2	2	2	2	2	2	2	2	2	2	2	2	2	2	2	2	2	2	2	2	2	2	2	2	2	2	2	2	2	2	2	2	2	2	2
AX-86175153	0	2	0	0	0	0	1	0	0	0	0	0	0	0	0	0	0	0	0	0	0	2	0	0	0	0	0	0	0	0	0	0	0	0	1	0	0		0	0	1		0	0	1	0	0	0	0
AX-86175287	1	2	1	1	2	2	2	2	2	2		2	1	1	2	2	2	2	2	2	2	2	2	2	2		2		1		2	1	2	2	2	2		2	2	1	2	2	2	1	2	1	2	1	2
AX-86175416	2	2	2	2	2	2	2	2	2	2	2	2	2	2	2	2	2	2	2	2	2	2	2	2	2	2	2	2	2	2	2	2	2	2	2	2	2	2	2	2	2	2	2	2	2	2	2	2	2
AX-86175872	1	2	1	1	2	2	2	2	2	2	2	2	2	0	2	2	2	2	2	2	2	2	2	2	2	2	2	2	2	2	2	0	2	2	2	2	2	2	2	2	2	2	2	2	2	2	2	0	2
AX-86175916	0	0	0	0	0	0	0	0	0	0	1	0	0	0	0	0	0	0	0	0	0	0	0	0	0	0	0	0	0	0	0	1	1	0	0	0	0	0	0	0	0	0	0	0	0	0	0	0	0
AX-86176125		1	0		0	1	1	1	1	1	1	1		0	0	2	0	0	2		1	1	1	1	0	1	0	0	0	1	0		1	1	1	0	0	0		0	1	0	1	0		1	1		1
AX-86176266	2	1	2	2	2		1	2	1	2		2	2	2	1	2	2	2	2	2	2	1	2	2	2	2	2	2	2	2	2	2	2	2		2	1	2			2	2		2	2		2	2	2
AX-86176341	0	2	0	0	2	1	2	2	2	1	0	1	1	2	1		2	2	2	1	1	0	2	1	1	1	0	0	0	1	0	1	2	0	2	0	1	2	1	2	1	1	1	0	2		1	2
AX-86176353	0	0	0	0	1	0		0	0					0		0	0	0	0	0	0	0	0	0	1	0	0	0	1	0	0	0	0		0	0	0		0		0	0	0	1	0		0	0	1
AX-86176361	0	2	0	0	0		1	0	2		1	1	0	0		0	0	0	0	0	1	2	0	1		1	0	1	0	1	1	0	0	0	2	0	2	2	0	2	2	2	2	1	2	1		0	1
AX-86176391	1	2	1	1	1		2	1			1	1	1			1	1	1	2		1	2	1	1	1		2	1	1	1	1		1	1	2	2	1	2		1	2	2	2	1	2		1		1
AX-86176402	2	1	2	2	2	2	1	1	1	1	2	2	2	2	2	1	2	2	1			1		2	2	2	1	2	2	2	2	2	2	1	1	1	2	1	2	2	1	1	1	2	1	2	2	0	2
AX-86176565	1	2	2		1	2	1	2	2		2	2	2	2	1	2			2	2	2	2	2	2	1	2	1	2	1	2	2	2	2	2	2	1	1	2	2	2	2		2	1	2	2	2	2	2
AX-86176630	0		0	0	1	1			0			1	1	0	0		1		0	1	0	0	1	1	0	1		0			1	0	1	0			1			0	0	0	0		0	1	1	0
AX-86176633	0	0	0	0	0	0	0	0	0	0	0	0	0	0	0	0	0	1	0	0	0	0	0	0	0	0	0	0	1	0	0	0	1	0	0	0	0	0	1	0	0	0	0	1	0	0	0	0	0
AX-86176645	2	2	2	2	2	2	2	2	2	2	2	2	2	2	2	2	2	2	2	2	2	2	2	2	2	2	1	2	2	2	2	2	2	2	2	2	2	2	2	2	2	2	2	2	2	2	2	2	2
AX-86176689	2	2	2	2	2	2	2	2	2	2	2	2	2	2	2	2	2	2	2	2	2	2	2	2	2	2	2	2	2	2	2	2	2	2	1	2	2	2	2	2	2	2	2	2	2	2	2	2	2
AX-86176715	2	2	2		2	2	2	2	2	1	2	1	2	1	2		2	2	2		2	2	1	2	1	2	2	2	2	2	2	1	2		2	2	2	2	2		2		2	2	2	2		1	1
AX-86176733	2	2	2	2	2	2	2	2	2	1	2	2	2	2	2	2	2	2	2	2	2	2	1	2	2	2	2	2		2	2	2	2	2	2	2	2	2	2	2	2	2	2	2	2	2	2	2	2
AX-86176865	1	2	1	1		0	1	0	2	0	0	0	2	1	1	0	0	0	0	0	0	2	0		1	2	1		2	2		1	0	0	2	1	1	2		1	2	2	2	2	2	0	0	1	0
AX-86176910	2	2	2	2	2	2	2	2	2	2	2	2	2	2	1	2	1	1	2	2	2	2	2	2	2	2	1	2	2	2	2	2	2	2	2	1	2	2	2	2	2	2	2	2	2	2	2	2	2
AX-86177012	1	2	1	1	2	2	2	2	2	2	2	2	2	0	2	2	2	2	2	2	2	2	2	2	2	2	2	1	2	2	1	0	2	2	2	2	2	2	2	2	2	2	2	2	2	2	2	0	2
AX-86177045	2	2	2	2	2	2	2	2		2	2	2	2	2	2	2	2	2	2	2	2	1	2	2	2	2	1	2	2	2	2	2	2	2	2	1	2	2	2	2	2	1	1	2	2	2	2	2	2
AX-86177094	1	2	1	1	2	1	1	1	2	1	0	1	1	1	1	1	2	2	1	1	1	2	1	1	1	1	2	2	1	1	0	1	2	1	2	2	1	2	1	1	2	1	2	1	2	1	1	1	1
AX-86177117	2	2	2	2	2	1	2	2	2	2	2	2	1	2	2	2	2	2	2	2	2	2	2	2	2	2	2	2	2	2	2	2	2	2	2	2	2	0	1	2	0	2	2	2	1	2	2	2	2
AX-86177163	2	2	2	2	1	2	2	2	2		2	2	2	1	1	2	1	1	2	2	2	2	2	2	1	2	2	2	2	2	2	2		2	2	2		2	2		2	2	2	2	2	2	2	2
AX-86177272	0			0	1	0	0	0		0	0	0		1	1	0	0	0	0	0	0	0	0	0	1	0	1	0	0	0	0		0	0	2	1	1	2	0		2	2	1	0	1	0	0	1
AX-86177434	2	2	2	2	2	2	2	2	2	2	2	2	2	2	2	2	2	2	2	2	2	2	2	2	2	2	2	2	2	2	2	2	2	2	2	2	2	2	2	2	2	2	2	2	2	2	2	2	2
AX-86177511	0	2	0	0	0	0	0	0	2	0	0	0	0	0	0	0	0	0	0	0	0	2	0	0	0	0	0	0	0	0	0	0	0	0	2	0	0	2	0	0	2	0	2	0	2	0	0	0	0
AX-86177522	2	2	2	2	2	1	2	2	1		2	2	2	1		2	2	2	2	2	2	1	2	2		2	2	2	2	2	2	2	2	2	2	2	2	2	2		1	2	2	2	2	2	2		2
AX-86177536	1	2	1	1	0	1	0	1	0	1	1	0	1	0	0	0	0	0	0	1	1	0	1	1	0	0	2	1	2	0	1	0	0	0	0	2	0	2	0	0	0	1	0	2	2	0	1	0	0
AX-86177585	2		2	2	2						1	2			2										2	1		1	2								2			2				2		2			2
AX-86177632	1	0	1	1	0	0	0	0	2	1	1	1	0	1	1	1	0	0	1	1	1	0	1	0		0		1	2		1	1		1	0		0	2	0	0	2	0	0	2	1		1	1
AX-86177667	1	2	1	1	1	2	1	2	1	2	2	2	2	1	1	2	2	2	2	2	2	2	2	2	1	2	1	1	2	2	1	1	2	2	2	1	1	2	2		2	1	1	2	2	2	2	1	2
AX-86177671	2	2	2	2	1	1	2	1	2	1			1				2	2		1	1	2	1	1	2	1	2	2	0	1		2	2		2	2	2	2	1	1	2	2	2	0	2	1	1	2	2
AX-86177676	1	0	1		1	0	1		0	1	1	1	0	1		1	2	2	1	0	0	1	1	0	1	0	1	1	1	0	1	1	1	1	0		1	0	0	0				1		1	0	1
AX-86177686	1	1	1	2	1	2	1	2	2	1	2	2	1	1			1	1	2	2	1	1	2				1	1	0		1	1	2	2	1	1	2	1		2	1	1	1	0		2	2	1	2
AX-86177756	2	2	2	2	1	2	0	2	2	2	1	1	2	1	1	1	1	1	1	2	2	2	2	2	0	2	1	1	2	2	1	1	1	1	2	1	1	2	2	1	2	1	2	2	2	1	2	1	1
AX-86178011	0	0	0	0	0		0		0	1	0	0	0	0	0	1	0	0	0	1	0	0		0	0	0	0	0	0	0	0	0	0	0	0	0	0	0		0	0	1	0	0	0	0	0		0
AX-86178045		1		2	2	1	0	2	2	2		2	1	0	2	2	2	2	2	2	2	2	2	1	1	1	2	0	2	1	0	0	2	2	2	2	1	2	2	1	2	0	1	2	1	2	2	0	2
AX-86178159	2	2	2	2	2	2	2	2	2	2	2	2	2	2	2	2	2	2	2	2	2	2	2	2	2	2	2	2	2	2	2	2	2	2	2	2	2	2	2	2	2	2	2	2	2	2	2	2	2
AX-86178251	0	0	0	0	0	1	1	1	0	0		1		0	1	1	0	0	1	1		0	0	0	1		0	0	0	0	0	0	0	1	0	0	1	0	1		0	1	0	0	0	1		0	1
AX-86178296	0	0	0	0	0	0	0	0	0	0	0	0	0	0	0	0	0	0	0	0	0	0	0	0	0	0	0	0	0	0	0	0	0	0	0	0	0	0	0	0	0	0	0	0	0	0	0	0	0
AX-86178299	0	2	0	0	1		0	0	2	0	0	0		0	0	0	2	2	0	0	0	2	0		0	1	1	0	0	1	0	0	1	0	2	2	0	2		0	2	0	2	0		0	0	0	0
AX-86178310	0	0	0	0	0	0	0	0	0	0	0	0	0	0	0	0	0	0	0	0	0	0	0	0	0	0	0	0	0	0	0	0	0	0	0	0	0	0	0	0	0	0	0	0	0	0	0	0	0
AX-86178330	2	2	2	2	2	2	2	2	2	2	2	2	2	2	2	2	2	2	2	2	2	2	2	2	2	2	2	2	2	2	2	2	2	2	2	2	2	2	2	2	2	2	2	2	2	2	2	2	2
AX-86178332	1		0		0	0	1	0	2	0		0	0	0	0	0	1	0	0	0	0	2	0	0	0	0	1	1		0	1	1	0	0	1	1	0	2	0	0	2		2	0	2	0	0	1	0
AX-86178393	2	2	2	2		2	1	2	1	2	2	2	2	2	2	2	2	2	2	2	2	2	2	2	2	2	2	2	2	2	2	2	2	2	1	2	2	2		2	0	2	0	1	0	2	2	2	2
AX-86178397	0	0	0	0	0	0	0	0	0	0	0	0	0	0	0	0	0	0	0	0	0	0	0	0	0	0	0	0	0	0	0	0	0	0	0	0	0	0	0	0	0	0	0	0	0	0	0	0	0
AX-86178606		1	2	2	1	2	1	2	2	2	1	1	2	2	1	2	2	1	1	1	1	2	2	2	1		2		2		2	2	1	1	1	2			1		1	1	1	2	1			2
AX-86178660		0	2	2	0	1	1	0	2	0	1	0	0	1	0	1	0	0	1	0	0	0	0	0	0	1	0		2	0	1	2	0	1	0	0	0	0	0	0			0	2	0	1	0	1
AX-86178688	2	2	2	2	2	2	2	2	2	2		2	2	1	2	2	2	2	2	2	2	2	2	2	2	2	2	1	2	2	1	1	2	2	2	2	2	2	2	2	2	2	1	2	2	2	2	1	2
AX-86178928		2	1		1	2	2	2	2	2	2			1	1	2		1	2	2	2	2			1	1	2	2	2		2	2		2	2	2	2	2		1	2		2	2	2	1	2	1
AX-86178969	2	1			1	0	1	0	1	0	0	0			1		1		1	0	0	1	0	0		0	1	1	2	0	1		0	1		1	1		0	1		1		2	1	0	0	2	1
AX-86179046		2	2	2	2	2	1			1		2	2			2	1	1	2	1	2		2	2	1	2	1	2	2	2	2		2	2	2	2	1	2	2	1	2	1	1	2		2	1		2
AX-86179064	0	1	0	0	1	2	2	2	0	2	2	2	2	0	2	2	1	1	2	2	2	2	2	2	2	2	2		2	2		0	2	2	1	2	2	0	2	2	1	2		2	2	2	2	0	2
AX-86179068	1	0		1	1	1	1	1	0	2	1	2	1			2		0	2	1	1	0	2	1	1	1		1		1	1	1		2			2	1	1		0	0	0	0	0	2	1	1
AX-86179096	2	1	2	2	2	2	2	2	0	2	2	2	2	2	2	2	2	2	2	2	2	0	2	2	2	2	2	2	2	2	2	2	2	2	2	2	2	0	2	2	0	2	0	2	0	2	2	2	2
AX-86179112	0	0	0	0	0	0	0	0	0	0	0	0	0	2	0	0	1	1	0	0	0	1	0	0		0	1	0	1	0	0	0	0	0	0	1		0	0	1	0	0	2	1	0	0	0	2	0
AX-86179190	2	0	2	2	2	2	1	2	0	2	1	2	2	2	2	2	2	2	2	2	2	0	2	2	2	2	2		2	2	1	2	2	2	0	2	2	0	2	2	0	0	0	2	0	2	2	2	2
AX-86179203	0	2	0	0	2	0		0	2	0	0		2		2	2	2	2	2	0	0	2	0	2	0	2	1		2	2		2	0	2	2		2	2	2	2	2	1	2	2	1	2	0	2	2
AX-86179234	2	2	2	2	2	2	2	0	2	2	2	1	2	2		1	0	0	1				2	2	0	2	2	2	1	2	2	2		2	1	2	0	0	2	0	2	2	2	1		1	1	2
AX-86179260	1	2	1	1	2	2	2	2	2	2		2		0	2	2	2	2	2	2	2	2	2		2		2	1	0		1	0	2	2	2	2		2	2	2	2	2	2	1	2	2	2	0	2
AX-86179270	1	0	1	1		0	0	0	0	0		0	0	0	0	0	1	1	0			0	0	0	2	0	0	0	0	0	0	0	0	0	0	0	2	1	0	0	0	0	0	0	1	1		0
AX-86179279	2		2	2	2	1	0		2			1	1	2	0		2	2			2	0				1	2	0	0	1	0	2	2	1	1	2	0	0		0	0	0		0	2	1		2
AX-86179322	2	0	2	2	0	2	1	2		2	2	2	2	2	2	2	0		2	2	2	1	2	2	2	2	2	2	2	2	2	2		2	0	2	2	1	2	2	1	1		2	1	2	2	2	2
AX-86179486	2	2	2	2	2	2	2	2	2	2	2	2	2	2	2	2	2	2	2	2	2	2	2	1	2	2	2	2	2	1	2	2	2	2	2	2	2	2	2	2	2	2	2	2	2	2	2	2	2
AX-86179538	1	0	1	1	1	0	1	0	0	0	1		1	1	0		1	1	0		0	0	0	0		0	1		2	0	1	1		0	1	0		0	0		0	0	0	1	0	0	0	1	0
AX-86179557		0	0	0	0	0	0		0	0	0			0	0	0	0	0	0	0	0	1	0	0	0	0	0	0	0	0	0	0	0	0	0	0	0	0	0	0	0	0	0	0	0	0	0	0	0
AX-86179569	2	2	2	2	2	2	2	2	2	2	2	2	2	2	2	2	1	2	2	2	2	1	2	2	2	2	2	2	2	2	2	2	2	2	2	2	2	2	2	2	2	2	2	2	2	2	2	2	2
AX-86179590	0	1	0	0	1	1	1	0	1	0		1	0	2	1	1	1	1	1	0	0	1	1	0	1	1	1	0	0	0	0	0	1	1	1	1	1	1	1	1	1	1	1	0	1	1	0	0	1
AX-86179638	0	1	0	0	0	0	0	0	1	0	0	0	0	0	0	0	0	0	0	0	0	1	0	0	0	0	0	0	1	0	0	0	0	0	1	0	0	1	0	0	1	0	1	1	1	0	0	0	0
AX-86179652	0	1	0	0	0	0	0	0	1	0	0	0	0	0	0	0	0	0	0	0	0	1	0	0	0	0	0	0	0	0	0	0	0	0	1	0	0	0	0	0	1	0	0	0		0	0	0	0
AX-86179731	2	2	2	2	2	2	2	2	2	2	2	2	2	2	2	2	2	2	2	2	2	2	2	2	2	2	2	2	2	2	2	2	2	2	2	2	2	2	2	2	2	2	2	2	2	2	2	2	2
AX-86179771		0		0		1	0	1	0	1	1	1	1	0	1		0	0	1	1	1	0	1	1	1	1	0	0		1		0	1	1	0	0	1	0	1	1	0	1	0	1	0	1	1	0	1
AX-86179820	1	0	1	1	1	0	0		0	1	0		1	1	0	0	0	0	0		0	0			1	0		0	1	0	1		0	0	0	0	1	1	1	0	1	0	2		2	1	0	1	0
AX-86179897	1	0	1	1	0		1		0	0			0	1	1	0	0	0	0	0	0	0	0	0	1	0	0	1			1	1	0	0	0	0	0	0	0	1	0	0	0	0	0	0		1
AX-86180073	1	1	1	1	2	2	2		1	1	2	2	2	0	2	1	1	2	1	2	1	1	1	2	2	2	2	1	2	2	1	0	0	1	1	2	1	1	2	2	1		1	2	1	2	2	0	2
AX-86180118	0	1	0	0	0	1	1	1	1	1	1	0	0	0	1	1	0	0	0	1	1	1	1	0	1	0	0	0	0	0	0	0	0	0	1	0	1	1	1	1	1	1	1	0	1	0	1	0	0
AX-86180204	0	0	0		1	0		0	1	1	2	0	1	0	0	1	1	1	1			0		1	0	0	1		2	1	2		1	1	1		0	0	0	0	0	1	1	2	0	0	0	0	0
AX-86180302	0	2	0	0	1		2	0	1	0	2	0	0		0	1	0	0		0	0	2	0	0	0	0	0		0	0	1	0	0	1	2	0	0	1	0	0	1	2	2	0	1	0	0	1	0
AX-86183954	2	2	2	2	2	2	2	2	2	2	2	2	2	2	2	2	2	2	2	2	2	2	2	2	2	2	2	2	2	2	2	2	2	2	2	2	2	2	2	2	2	2	2	2	2	2	2	2	2
AX-86184819	0	0	0	0	0	0	0	0	0	0	0	0	0		0	0	1	0	0	0	0	0	0	0	0	0	0	0	0	0	0	0	0	0	0	0	0	0	0	0	0	1	0	0		0	0	0	0
AX-86185018	0	0	0	0	0	0	0	0	0	0	0	0	0	0	0	0	0	0	0	0	0		0	0	0	0	1	0	0	0	0	0	0	0	0	1		1	0	0	0	0	0	0	0	0	0	0	0
AX-86185239	2	2	2	2	2	2	2	2	2	2	2	2	2	2	2	2	2	2	2	2	2	2	2	2	2	2	2	2	2	2	2	2	2	2	2	2	2	2	2	2	2	2	2	2	2	2	2	2	2
AX-86186437	2	0	2	2	2	0	2	0	0	0	0	0	0	2	0	0	2	2	0	0	0	0	0	0	0	0	2	2	2	0	2	2	1	0	0	2	0	0	0	0	1	2	0		0	0	0	2	0
AX-86186856	0	0	0	0	0	0	0	0	0	0	1	0	0	0	0	0	0	0	0	0	0	0	0	0	0	0	0	1	0	0	1	0	0	0	0	0	0	0	0	0	0	0	0	0	0	0	0	0	0
AX-86188799	1	2	1	1	1	2	2	2		2	2	2	2	1	2	2	1	1	2	2	2	2	2	2	2	2	2		2	2	2	0	1	2	2	2	2	2	2	2		2	2	2	2	2	2	1	2
AX-86188830	2	2	2	2	2	2	2	2	2	2	2	2	2	2	2	2	2	2	2	2	2	2	2	2	2	2	0	2	2	2	2	2	2	2	2	0	2	2	2	2	2	2	2	2		2	2	2	2
AX-86189269	2	0	2	2	0	2	0	2	0	2	2	2	2	2		2	0	0	2	2	2	0	2	2	2	2	2	2	2	2	2	2	1	2	0	2	2	0	2	2	0	0	0	2	0	2	2	2	2
AX-86191031	1	0	1	1	2	1	2	1	1	2	2	1	1	0	2	0	2	2	0	1	1	2	2	1	2	1	0	1	2	1	1	0	2	2	0	0	2	1	0	2	2	1	2	2	2	1	1	0	1
AX-86191856	0	1	0	0	0	0	0	0	0	0	0	0	0	0	0	0	2	2	0	0	0	1	0	0	0	0	2	0	0	0	0	0	1	0	1	2	0	1	0	0	1	0	1	0	1	0	0	0	0
AX-89313388	2	2	2	2	2	2	2	1	2	1	2	1	2	2	1	1	2	2	1	1	1	2	1	2	1	2	0	2	2	2	2	2	2	1	2	0	1	2	1	1	2	2	2	2		1	1	2	1
AX-89325283	2	2	2	2	2	2		2	2	2	2	2	2	1	2	2	2	2	2	2	2	2	2	2	2	2	2	2	2	2	2	2	2	2	2	2	2	2	2	2	2	1	2	2	2	2	2	2	2
AX-89326853	0	0	0	0	0	0	0	0	0	0	0	0	0	0	0	0	0	0	0	0	0	0	0	0	0	0	0	1	0	0	1	0	0	0	0	0	0	0	0	1	0	0	0	0	0	1	0	0	1
AX-89390911	0	0	0	0		0	0	0	1	0	0	0	0	0	0	0	0		0	0	0	0	0	0	0	0	0	0	0	0	0	0	0	0	0	0	0	1	0	0	0	1	0	0	0	0	0	0	0
AX-89428116	0	1	0	0	1	0	0	0	1	0	1	0		1	0		1	1	1	0	0	1	0	0	0		2	0	1	0	1		1	1	1	2	0	0	0	0	0	0		1	0	0	0	1
AX-89495743	0	1	0	0	0	0	0	0	1	0				2	1	0	0	0	0	0	0	1	0	0	1	0	1	0	1	0	0	0	0	0	1	1	1	1	0	1	1	0	1	1	1	0	0	2	0
AX-89505619		2	1		1	1	0	1	2	1			1				1	1		1			1				1	1	1	1	1		1			1	1	0			2	0	1	1	2		1
AX-89509119	2		2	2	1			2	1	2	2	1	2	1	1	2	1	1	1	2	2		2	2	1	2	1	2	2	2	2	2	1	1	1	1	1	2	1	0	1	2	1	2	1	1	2	1	0
AX-89517201	2	2	2	2	1	0		2	0	2		1	2	2	1	0	0	0	0	2	2	1	2	1	1	1	0	2	2	1	2	2	0	0	0	0	1	1	0	1	2	0	1	2	2	1	2	2	1
AX-89536025	2	2	2	2	2	2	2	2	2	2	2	2	2	2	2	2	2	2	2	2	2	2	2	2	2	2	2	2	2	2	2	2	2	2	2	2	2	2	2	2	2	2	2	2	2	2	2	2	2
AX-89555159	2	2	2	2		2		2	2	2	2	2	2	2	2	2	2		2	2	2	2	2	2	2	2	2	2	2	2	2	2		2	2	2	2	2	2	2	2	1	2		2	2	2	2
AX-89585461	0	2	0	0			2	0	2	0	2	1	1	2	0	2	0	1	2	0	0	2	2	2	0		2	2	0	2	2		2	2	2	2	0	2	2	0	2		2	0	0	1	0	2	1
AX-89633598	1	2	1	1	2	1	0	0	2	0		0	0	2	0	0	2	2	0	0	0	2	0		0	0	2	1	0	0	1	2	1	0		2	0	1		0		0	2	0	2	0	0	2	0
AX-89640006	0	1	0	0		1	1	1	1	1	2	0	0	1	0	1	1	1	1	1	1		1	0	0	0	1	2	0	0	2	1	1	1	1	1	1	1	1	0	1	0	1	0	1	0	1	1	0
AX-89710061	1	2	1	1	1	2	2	2	2	2	2	2	2	1	2	2	1	1	2	2	2	2	2	2	2	2	2	1	1	2	1	1	2	2		2		2		2	2		2	1		2	2	1	2
AX-89745601	2	2	2	2	2	2	2	2	2	2	2	2	2	2	2	2	2	2	2	2	2	2	2	2	2	2	2	2	2	2	2	2	2	2	2	2	2	2	2	2	2	2	2	2	2	2	2	2	2
AX-90021954	1	2	1	1	2	2	2	2	2	2	2	2	2	0	2	2	2	2	2	2	2	2	2	2	2	2	2	1	2	2	1	0	2	2	2	2	2	2	2	2	2	2	2	2	2	2	2	0	2
AX-90022573		0	2	1	0	0	0	0	0	0	0	0	0	2	0	0	0	0	0	0	0	0	0	0	0	0	0	1	0	0	1	2	0	0	0	0	0	0	0	0	0	0	0	0	0	0	0	2	0
AX-94381151	2	1	2	2	1	1	1	1	1	1	2	1	1		1	1	1	1	1	1	1	1	1	1	1	1	1	2	1	1	2	2	1	1	1	1	1	1	1	1	1	1	1	1	1	1	1	0	1
AX-94381173	2	1	2	2	2	2	1	2	1	2	2	2	2	0	2	2	2	2	2	2	2		2	2	2	2	2	2	2	2	2	2	2	2	2	2	2	1	2	2	1		1	2	1	2	2	0	2
AX-94381201	0	2	0	0	2	1	1	1	2	1	1	2	1	0	2	2	2	2	2	1	1	2	1	1	2	1	2	0	1	1	0	0	2	2	2	2	2	2	1	2	2	1	2	1	2	2	1	0	2
AX-94381313	1	0	1	1	0	0	0	0	0	0		0	0	2	0	0	0	0	0	0	0	0	0	0	0	0	0	2	0	0		2	0	0		0	0	0	0	0	0	0	0	0	0	0	0	2	0
AX-94381318	2	0	2	1	1	2	2	2	0	2	1	2	2	1	1	2	1	1	2	2	2	0	2	2	1	2	1	1	1	2	1	1	2	2	2	0	2	2	2	1	0	2	2	2	0	2	2	2	2
AX-94381327	2	2	1		1		0	1	2		1	2	1	2	1	1	1	1	1	1	1	2	1				1	1		1			1	1	2	1	1		1	1	2	0	1	1	2	1	1	2	1
AX-94381337	1	0	1	1	2	2	0	2	0	0	2	0	2	1	2	2	0	0	2	1	0	0	2	2	2	2	2	1	1	2			2	2		2		0	2	2	0	0	0	1	0	0	1	1	0
AX-94381362	0	2	0	0	0	0	0	0	2	0	0	0	0	0	0	0	0	0	0	0	0	2	0	0	0	0	2	0	0	0	0	0	1	0	2	2	0	1	0	0	1	0	2	0	2	0	0	0	0
AX-94381376	1	0	1	1	0	0	2	1	0	1	0	0		1	0	1	0	0	1	1	1	0	1	0	0	0	0		1	0		1	0	1	0	0	0	0	0	0	0	2	0		0	0	1	1	0
AX-94381381	0	0	0	0	0	0	0	0	0	0	1	0		2	0		0	0		0	0	0	0	0	0	0	0	2	2	0		2			0	0	0	0	0	0	0	0	0	2	0		0	2	0
AX-94381395	2	2	2	2	2	2	1	2	2	2	1		2	1	2		2	2	1	2	2	2		2	2	2	2		2	2	1	1	2		2	2	2	2	2	2	2	2	2	2	2	2	2	1	2
AX-94381423	1	2	1	1	1	0	1	0	2	0	0	0				0	1	1	0	0	0	2	0	0	1	0	0	0		0	1	1	0	0		0	1	2	0	1	2	0	2		2	0	0	1	0
AX-94381466	0	0	0	0	0	0	0	0	0	0	0	0	0	0	0	1	0	0	1	0	0	0	0	0	0	0	0	0	0	0	0	0	0	1	0	0	0	0	0	0	0	0	0	0	0	0	0	0	0
AX-94381470	2	2	2	2	2	2	2	2	2	2	1	2	2	2	2	2	2	2	2	2	2	2	2	2	2	2	1	1	2	2	1	2	2	2	2	2	2		2	2		2		2	2	2	2	2	2
AX-94381472	0	0	0	0	0	0	0	0	0	0	0	0	0		0	0	0	0	0	0	0	0	0	0	0	0	0	0	0	0	0	0	0	0	0	0	0		0	0	0	0	0	0	0	0	0	0	0
AX-94381480	0	1	0	0	0	0	0	0	1	0	0	0	0	0	0	0	0	0	0	0	0	2	0	0	0	0	0	0	0	0	0	0	0	0	2	0	0	0	0	0	2	0	1	0	2	0	0	0	0
AX-94381519	2	2	2	2	1	2	2	2	2	2	2	2	2	0	2	2	2	2	2	2	1	2	2	2	2	2	2	2	2	2	2	2	2	2	2	2	2	2	2	2	2	2	2	2	2	2	2	0	2
AX-94381520	2	2	2	2		2	2	2	2	2	2	2	2	1	2	2	2	1	2	2	2		2	2	2	2	2	2	2	2	2	1	2	2	2	2	2	2	2	2	2	2	2	2	2	2	2	1	2
AX-94381549	1	1	1	1	1	1		1	1	1	0	1	1	1	1	1	1	1	1	1	1	1	1	1	1	1	1	0	1	1	0	1	1	1	1	1	1	1	1	1	1	1	1		1	1	1	1	1
AX-94381554	1		2	2		2	2	2						2	2	2	1	2		2	2			2	2	2	2	2	1	2	2	2			1		1		2	1		2	1	2	1	2	2	2
AX-94381580	2	0	2	2	2	0	0	1	0	1	0	1	1	2	2	0	2	2	0	1	1	0	1	1	2	1	2	1	2	1		2	1	0	0	2	2	0	0	2	0	0	0	2	0	1	1	2	1
AX-94381597	2	0	2	2	0	0		0	0	0	0	1	0	2	0	0	0	0	0	0	0	0	0	0	0	0	0	1	0	0	1	2	0	0	0	0	2	0	0	0	0	0	0		0	1	0	2
AX-94381629	1	2	1	1	2	2	2	1	2		2	2		2	2	2	2	1	2	1	2	2	1	2	1	2	1	2	2	2	2	1	2	2	2		2	2		2	1	2	2	2	2	2	2	2	2
AX-94381654	2	2	2	2	2	2	2	2	2	2	2	2	2	2	2	2	2	2	2	2	2	2	2	2	2	2	2	2	2	2	2	2	2	2	2	2	2	2	2	2	2	2	2	2	2	2	2	2	2
AX-94381711	2	0	2	2	2	2	2	2	0	2	2	2	2	2	2	2	2	2	2	2	2	0	2	2	2	2	2	2	2	2	2	2	2	2	0	2	2	0	2	2	0	2	0	2	0	2	2	2	2
AX-94381747	0	1	0	0	0	2	2			1	2	2	1	0	2	2	0	0	2		1	0		1	2	1	0	0	0	1	0	0	1	2	2	0	2	2	2	2	2	2	2	0	2	2		0	2
AX-94381783	1	0		1	0	0	0	0	0	0	0	0	0	1	0	0	0	0	0	0	0	0	0	0	0	0	1	0		0	0	1	0	0	0	1	0	0	0	0	0	0	0	0		0	0	1	0
AX-94381785	0	1	0	0	1	2	0	0	2	1	2	2	0	0	2	2	0	0	2	0	0	2	2	0	2	0	0	2	0	0	2	1	2	2	2	0	2		2	2	2		2	0	2	2	0	0	2
AX-94381793	0	2	0	0	0	0	0	0	2	0	0	0	0	0	0	0	0	0	0	0	0	2	0	0	0	0	0	0	0	0	0	0	0	0	2	0	0	2	0	0	2	0	2	0	2	0	0	0	0
AX-94381806	0	2	0	0	0	1	2	1	2	1	1	1		0	0	2	0	0	2	1	1	2	1	0	0	0	0	0	0	0	0	0	1	2	2	0	0	2	1	0	2	2	2	0	2	1	1	0	1
AX-94381808	1	0	1	1	0	0	0	0	0	0	0	0	0	1	0	0	0	0	0	0	0	0	0	0	0	0	1	0	1	0	0	1	0	0	0	1	0	0	0	0	0	0	0	1	0	0	0	1	0
AX-94381815	2	0	2	2	2	2	2	2	0	2	2	2	2	0	2	2	2	2	2	2	2	0	1	2	2	2	1	2	2	2	2	0	1	2	1	1	2	2	2	2	0	2	0	2	2	2	2	0	2
AX-94381828	2	2	2	2	2	2	2	2	2	2	2	2	2	2	2	2	2	2	2	2	2	2	2	2	2	2	2	2	2	2	2	2	2	2	2	2	2	2	2	2	2	2	2	2	2	2	2	2	2
AX-94381843	0	2	0	0	0				2	0	2	2	0	2	2	2		0	2			2	2		2		2	2	0	0	2	2	1	2	2	2	2	2	0	2	2	0	2	0	2	2		2	2
AX-94381863	2	2	2	2	2	2	0		2	0		1		2		2	2	2		1		2				2	0		2	2			2	2	0	2		2		0	2		2	2	2			2
AX-94381874	2	0	2	2	0	1	0	1	0	1	1	1	1	2	0	2	0	0	2	1	1	0	1	1	0	1	0	2	0	1	2	2	1	2	0	0	0	0	1	0	0	0	0	0	0	1	1	2	1
AX-94381892	1	0	1	1	0	0	0	0	0	0	1	0	0	2	0	0	0	0	0	0	0	0	0	0	0	0	0	2	0	0		2	0	0	0	0	0	0	0	0	0	0	0	0	0	0	0	2	0
AX-94381946	0	0	0	0	0	0	0	0	0	0	0	0	0	0	0	0	0	0	0	0	0	0	0	0	0	0	0	0	0	0	0	0	0	0	0	0	0	0	0	0	0	0	0	0	0	0	0	0	0
AX-94381962	1	0	1	1	1	1	0	1	0	1	1	1	1	2	0	2	0	0	2	1	1	0	1	1	0	1	0	1	0	1	1	2	1	2	0	0	0	0	1	0	0	0	0	0	0	1	1	2	1
AX-94381965	0	0	0		0	0	0	0	0	0	1	1	0	1		0	0	0	0	0	0	0	0	0	0	0	0	1	0	0	1	1	0	0	1	0	1	1	0	1	1	0	0	0	0	0	0		1
AX-94382017	1	0	1	1	0	0	0	1	0	0	2	0	0	2	1	0			1	1	1	0	1	0		0	0	1	0	0	1	2	0	0	0	0		0	0	0	0	0	0	0	0	0	1	2	0
AX-94382019	1	1			2	1	0	2	2	0	0	0	1	2	0	0	1	2	0		2	2	1				2	1	2		1	2	1	0	1	2	0	2	1	0	2	0	2	2	2	1	2	2	0
AX-94382035	0	2	0	0	1	2	2	2	2	2	2	2	2	0	2	2			2	2	2	2	2	2	2	2	2	0	2	2	0	0	2	2	2		2	2	2	2	2	2	2	2	2	2	2	0	2
AX-94382069	0	0		1	0	0	0	0	1	1	0	0	0	0	0	1	0	0	1	0	0	0		0	1	0	0	0	1	0	0	0		1	0	0		0	0	1	0	0	0	1	0		0	0	1
AX-94382081	0	0	0	0	0	0		0	0	0	0	0	0	0	0	0	0	0	0	0	0	0	0	0	0	0	0	0	0	0	0	0	0	0	0	0	0	0	0	0	0	0	0	0	0	0	0	0	0
AX-94382116	0	1	0	0	1	1	1	1	1	1	0	1	1	2	1	1	1	1	1	1	1	1	1	1	1	1	1	0	1	1	0	0	1	1	1	1	1	1	1	1	1	1	1	1	1	1	1	2	1
AX-94382138	2	1	2	2	1	2	2	2	1	2	2	2		0	2	2	2		2	2	2		2	2	2	2	1	1	1	2	1	0	2	2	1	1	2	1	2	2	1	2	1		1	2	2	0	2
AX-94382154	0	0	0	0	0	0	0	0	0	0	1	0	0	2	0	0	0	0	0	0	0	0	0	0	0	0	0		0	0	2	2	0	0	0	0	0	0	0	0	0	0	0	0	0	0	0	2	0
AX-94382165	1	1	2	2	1	1	1	1	1	1	1	2	1	1	1	1	1	1	1	2	2	1	1	1	1	1	0	1	1	1	1	2	1	1	1	1	1	1		1	2	1		1	2	2	2	1	1
AX-94382187	2	2	2	2	2	2	2	2	2	2	2	2	2	2	2	2	2	2	2	2	2	2	2	2		2	2	2	2	2	2	2	2	2	2		2	2	2	2	2	2	2	2		2	2	2	2
AX-94382192	2	1	1	1	2	1	1	1	0	1	2	1	1	1	1	1	2	2	1	1	1	0	1	1	1	1	2	2	2		2	2	2	1	0	2	1	0			0	1	1	2	0	1	1	2	1
AX-94382206	1	0	1	1	0	2	2	1	0	1	1	2	2	0	2	2	0	0	2	1	1	0	1	2	2	2	0		2	2		0	1	2	1		2	0	2	2	0	2	1	2	1	1	1	0	1
AX-94382232	1	1	1	1	2	2	1	1	2	1	1	1	2	0	1	1	1	1	1	1	1	1	2	2	1	2	2	1	1	2	1	0	2	1	1	2	1	0	2	1	0		1		1	1	1	2	1
AX-94382271	2	2	2	2	2	0	2	2	2	2	2	2	0	2	2	2	2	2	1	2	2	2	2	0	2	0	2	2	2	0	2	2	2	2	2	2	2	2	2	2	2	2	2	2	2	0	2	2	2
AX-94382278		2		2	2	2	1	2	2	2		2		1	2	2	2	2	2	2	2	2	2	2	1	2	2		2	2	2	1	2	2	2	2	2	2	1	2	2	1	2	2			2	1	2
AX-94382293	0	0	0	0	0	0	0	0	0		0	0	0	2	0	0	1	1	0	0	0	0	0	0	0	0	0	0	0	0	0		0	0	0	0	0	0	0	0	0	0	0	0	0	0	0	0	0
AX-94382303	0		0	0	1	1	0	0	1	0	0	1	0		0	0	1	1	1	0	0	1	0	1	1	0	0	0	1	0	0	0	1	1	0	0	1	1	0	1	1	0	1	1	1	0	0	0	1
AX-94382320	2	2	2	2	2	2	2	2	2	2	2	2	2	2	2	2	2	2	2	2	2	2	2	2	2	2	2	2	2	2	2	2	2	2	2	2	2	2	2	2	2	2	2	2	2	2	2	2	2
AX-94382334	1	2	1	1	2	2	2	2	2	2	1	2	2	0	2	2	2	2	2	2	2	2	2	2	2	2	2	1	2	2	0	0	2	2	2	2	2	2	2	2	2	2	2	2	2	2	2	0	2
AX-94382380	2	2	2	2	2	2	2	2	2	2	1	2	2	0	2	2	2	2	2	2	2	2	2	2	2	2	2	1	2	2	1	0	2	2	2	2	2	2	2	2	2	2	2	2	2	2	2	0	2
AX-94382386	0	0	0	0		2	2	2	0	2	2	2	2	0	2	2	2	2	2	2	2	0	2	2	2	2	0	2	0	2	2	0	1	2	0	1	2	0	2	2	0	2	0	0		2	2	0	2
AX-94382393	2	2	2	2	2	2		2	2	2	2	2	2	2	2	2	2	2	2	2	2	2	2	2	2	2	2	2	2	2	2	2	2	2	2	2	2	2	2	2	2	2	2	2	2	2	2	2	2
AX-94382408	0	0	0	0	0	0	0	0	0	0	0	0	0	2	0	0	0	0	0	0	0	0	0	0	0	0	0	0	0	0	0	0	0	0	0	0	0	0	0	0	0	0	0	0	0	0	0	2	0
AX-94382421	0	2	0	0	2	1	2	0	2	0	1	0	0	0	1	0	2	2	0	0	0	2	0	0	1	0	2	1	1	0	1	0	1	0	2	2	1	2	0	1	2	2	2	1	2	0	0	0	0
AX-94382426	2	2	2	2	2	2	2	2	2	2	2	2	2	2	1	2	2	2	2	2	2	2	2	2	1	2	2	2	1	2	2	2	2	2	1	2	1	1	2	1	0	2	2	1	0	2	2	2	2
AX-94382458	2	2	2	2	2	2		1	2	1	2	2	2	0	1	1	2	2	1	1	1	1	1	2	1	2	2	2	2	2	2	2	2	1	2	2	1	2	2	1	1	1	1	2	1	2	1	2	2
AX-94382492	1	0	1	1	0	0	0	0	0	0	0	0	0	2	0	0	0			0	0	0	0	0	0	0	0	1	0	0	1	2	0			0	0	1	0	0	0	0	0	0	0	0	0	2	0
AX-94382560	2	2	2	2	2	2		2	2	2	2	2	2	2	2	2	2	2	2	2	2	2	2	2	2	2	2	2	2	2	2	2	2	2	2	2	2	2	2	2	2	1	2	2	2	2	2	2	2
AX-94382563	0	0	0	0	0	0	1	0	0	0	0	0	0	0	0	1	0	0	1	0	0	1	0	0	0	0	0	0	0	0	0	0	0	1	0	0	0	0	1	0	0	1	0	0	1	0	0	0	0
AX-94382622	1	1	1	1	0	2	0	2	1	2		0	1	2	0	2	1		2	2	2	0	2	1	0	1	0	2	0	1	2	2		1		0	0	2	2	0	0	0	1	0	1	0	2	2	0
AX-94382640	2	1	2	2	2	2	2	2	1	2	2	2	2		2	2	2	2	2	2	2		2	2	2	2	2		2	2	2	1	2	2	1	2	2	1	2	1		2	1	2	2	2	2	1	2
AX-94382705	1	1	1	1	0	0	0	0	1	0	0	0	0	2	0	0	0	0	0	0	0	1	0	0	0	0	0	1	0	0	1	2	0	0	1	0	0	1	0	0	1	0	1	0	1	0	0	2	0
AX-94382731	1	2		1	2	2	2	1	2	2	2	2	2	0	2	2	0	0	2	1	1	2		2	2	2	0	1	2	2		0	1	2	2	0	2	2	2	2	2	2	2	2	2	2	1	0	2
AX-94382740	1	2	1		2	2	2	2	2	2	2	2	2	0	2	2	2	2	2	2	2	0		2	2	2	2	1	2	2	1	0	2	2	2	2	2		2	2	1	2	0	2		2	2	0	2
AX-94382746	1	1	1	1	1	1	2	1	1	2	1	2	2	1	2	2	1	1	2	1	1	1	2	2	2	2	1	1	1	2	1	1	2	2	1	1	2	1	2	2	1	2	1	1	1	2	1	1	2
AX-94382761	1	2	1	1	2	2	2	2	2	2	2	2	2	0	2	2	2	2	2	2	2	2	2	2	2	2			2	2	1	0	2	2		2	2	2	2	2	2	2	2	2	2	2	2	0	2
AX-94382777	2	1	2	2	2		0	1	1	1	0	0		2	0	0	2	2	0	1	1	1	1	1	0	2	2	1	2	2	1	2	1	0	1	2	0	1	1	0	1	0	1	2	1	0	1	2	0
AX-94382788		1	1	1	2	2	0	2	1	2	2	2		2	2	2	0	0	2	2	2		2		2		2	2	0	1	2	2	2	2		2	2	1	2	2	1	0	1	0	1	2	2	2	2
AX-94382848	2	0	2	2		2	2	2	0	2	2	2	2	2	2	2	2	2	2	2	2	0	2	2	2	2	2	2	1	2	2	2	2	2	0	2	2	0	2	2	0	2	0	1		2	2	2	2
AX-94382850	1	1	1		1	2	1	1	1	1			2	1	1	1		1	1				2	1		1	2		1	1	2	1	1	1		2		1	1		0	1	1		1	2	1	2
AX-94382855	2	2	2	2	2	2		2	2	2	2	2	2	2	2	2	2	2	2	2	2	2	2	2	2	2	2	2	2	2	2	2	2	2	2	2	2	2	2	2	2	0	2	2	2	2	2	2	2
AX-94382871	2	2	2	2		2	2	2	2	2	2	2	2	2	2	2	2	2	2	2	2	2	2	2	2	2	2	2	2	2	2	2	2	2	2	2	2	2	2	2	2	2	2	2	2	2	2	2	2
AX-94382874				2	2			2	2	2			2	1	2	2		2	2		2	2	2	2	2	2		1	2	2	1	2	2	2		1	2	2	2	2	1	2	1	2	2	1	2	1
AX-94382883	0	1	0	0	2	1	1	2	0	1		1		0			2	2		1		1	1	0		0	2		0	0	1	0	1		2	2	1		1			1		0	1	1	1	0	1
AX-94382888	2	2	2	2	1	2	2	2	2	2	2	2	2	2	2	2	1	1	2	2	2	2	2	2	2	2	1	2	1	2	2	2	2	2	2	1	2	2	2	2	2	2	2	1	2	2	2		2
AX-94382911	2	0	2	2	0	1	1	2	0	2	2	2	1	2	2	2	0	0	2	2	2	0	1	1	2	1	0	2	2	1	2	2	2	2	0	0	2	0	1	2	0	2	0	2	0	2	2	2	2
AX-94382913	2	2	2	2	2	2	2	2	2	2	2	2	2	2	2	2	2	2	2	2	2	2	2	2	2	2	2	2	2	2	2	2	2	2	2	2	2	2	2	2	2	2	2	2	2	2	2	2	2
AX-94382971	2	2	2	2	2	2	2	2	2	2	2	2	2	2	2	2	2	2	2	2	2	2	2	2	2	2	2	2	2	2	2	1	2	2	2	2	2	2	2	2	2	2	2	2	2	2	2	2	2
AX-94382976	2	1	2	2	2	2	2	2		2	2	2	2	2	2	2	2	2	2	2	2	1	2	2	2	2	2	2	2	2	2	2	2	2	1	2	2	1	2	2		2		2	1	2	2	2	2
AX-94382977	1	2		1	2	1	2	1	2	1	1	1	1	0	2	0	0	0	0	0	1	2	1	1	2	1	2	1	2	1	1	0	0	0	2	2	2	2	1	2	2	2	2	2	2	1	0	0	1
AX-94383008	2	2	2	2	2	1	2	2	2	2	2	2		0	2	1	2	2	2	2	2	2	2		2		2	1	2	2	2	0	2		2	2	2	2	1	2	2	2	2	2	2	2	2	0	2
AX-94383038	0	0	0	0	0	0	0	0	0	0	0	0	0	0	0	0	0	0	0	0	0	0	0	0	0	0	0	0	0	0	0	0	0	0	0	0	0	0	0	0	0	0	0	0	0	0	0	0	0
AX-94383116	1	0	1	1	0	0	1	1	0	1	0	1	1	1	1	1	0	0	0	1	1	0	1	1	1	1	0	0	1	1	0	1	0	0	0	1	1	1	1	1	0	1	0	1	1	0	1	1	1
AX-94383123		2	2	2	2	2	2	2	2	2	2	2	2	0	2	2	2	2	2	2	2	2	2	2	2	2	2	2	2	2	2	2	2	2	2	2	2	2	2	2	2	2	2	2	2	2	2	2	2
AX-94383163	1		1	2	0	1	0	1		2	0	2		2	0	0		0	0	1	1	0		1	2	1	0		0	1		2	1	1	0	0	2	2	1		2	2	0	1		1		2	2
AX-94383183	0	1	0	0	1	1	1	1	1	1	1			1	1	1	2	1	1	1		1	1	0	0	0	1	1	1	0	1	1	1	1	1	1	0	1	1	0	1		1	1	1	0	1	1	0
AX-94383186	0	0	0	0	0	0	0	0	0	0	0	0	0	0	0	0	0	0	0	0	0	0	0	0	0	0	0	0	0	0	0	0	0	0	0	0	0	0	0	0	0	0	0	0	0	0	0	0	0
AX-94383197	2	2	2	2	2	2	2	2	2	2	2	2	2	2	2	2	2	2	2	2	2	2	2	2	2	2	2	2	2	2	2	2	2	2	2	2	2	2	2	2	2	2	2	2	2	2	2	2	2
AX-94383213	2	1	2	2	2	1	2	2		2	1	1	1	2	2	0	2	2	0	2	2	2	2	1	2	1	2	2	2	1	2	2	1	0		2	2		1	2	2	2		2	1	1	2	2	1
AX-94383218	2	2	2	2	2	2	2	2	2	2	2	2	2	2		2	2	2	2	2	2	2	2	2		2	2	2	2	2	2	2	2	2	2	2	2	2	2		2	2	2	2	2	2	2	2	2
AX-94383247	2	2	2	2	1	2	2	2	2	2	2	2	2	2	2	2	2	2	2	2	2	2	2	2	2	2	2	2	2	2	2	2	1	2	2	2	2	2	2	2	2	2	2	2	2	2	2	2	2
AX-94383271	0	0	0	0	0	0	0	0	0	0	0	0	0	0	0	0	0	0	0	0	0	0	0	0	0	0	0	0	0	0	0	0	0	0	0	0	0	0	0	0	0	0	0	0	1	0	0	0	0
AX-94383307	2	2	2	2	1	1	2	2	2	2	1	2	1	2	2	1	2	2	2		1	2	2	1	1	1	2		2	1			1	2	2	2	2	2	2		2	2	1	2	2	1		1	1
AX-94383337	0	0	0	0	0	0	0	0	0	0	0	0	0	0	0	0	0	0	0	0	0	0	0	0	0	0	0	0	0	0	0	0	0	0	0	0	0	0	0	0	0	0	0	0	0	0	0	0	0
AX-94383348	2	2	2	2	2	2	2	2	2	2	2	2	2	2	2	2	2	2	2	1	1	2	2	2	2	2	2	2	2	2	2	2	2	2	2	2	2	2	2	2	2	2	2	2	2	2	1	2	2
AX-94383393	0	0	0	0	0	0	0	0	0	0	0	0	0	0	0	0	0	0	0	0	0	0	0	0	0	0	0	0	0	0	0	0	0	0	0	0	0	0	0	0	0	0	0	0	0	0	0	0	0
AX-94383400	0	1	0	0	0	0	0	0	1	0	0	0	0	2	0	0	0	0	0	0	0	1	0	0	0	0	0	0	0	0	0	0	0	0	1	0	0	1	0	0	1	0	1	0	1	0	0	2	0
AX-94383419	2	2	2	2	2	2	2	2	2	2	2	2	2	0	2	2	2	2	2	2	2	2	2	2	2	2	2	2	2	2	2	2	2	2	2	2	2	2	2	2	2	2	2	2	2	2	2	0	2
AX-94383420	0	0	0	0	0		0	0	0	0	0	0		0	0	0		0	0	0	0	0	0	0	0	0	0	0	0	0	0	0	0	0	0	1	0	0	0		0	0	0	0	0	0	0	0	0
AX-94383424		2	2	2	1	1	2	1	2	1	1	1	1	2	2	0			0	1	1	2	1	1	2	1	0	2	2	1	2	2		0	2	0	2	2	1	2	2	2	2	2	2	1	1	2	1
AX-94383434	2	2	2	2	2	2	2	1	2	1	2	2	2	2	2	2	1	2	2	1	1	2	1	2	2	2	2	2	2	2	2	2	2	2	2	2	2	2	2	2	2	2	2	2	2	2	1	2	2
AX-94383457	1	2	0	1	0	1	0	0	0	0	0	0	0	0	0	0	0	0	0	0	0	2	0	0	0	0	0	0	0	0	0	0	0	0	0	0	0	0	0	0	2	0	0	0	2	0	0	0	0
AX-94383458	2	2	2	2	2	2	2	2	2	2	2	2	2	2	2	2	2	2	2	2	2	2	2	2	2	2	2	2	2	2	2	2	2	2	2	2	2	2	2	2	2	2	2	2	2	2	2	2	2
AX-94383464	2	0	2	2		1	1	1	0	1	1	1	1	2	0		2	2	2	1	0	0	0	1	1	1	0	1		1	1	2	2	0	0	0		0	1	0	0	2	0	0	0			2	2
AX-94383467		2		0	0	1		1	2	1		1	1	0	0	1	0	0	1	1	1	2	1		1	0	0		0		1	0	0	1	2	0		2	1	0	2	1	2	0	2	1	1	0	1
AX-94383514	1	2	1	1	2	2	2	1	2	1	2	2	1	2	2	2	2	2	2	1	1	0	1	1		1	2	2	0	1	2	2	2	2	2	2	2	2	2	2	1	2	1	0	2	2	1	2	2
AX-94383516	2	2	2	2	2	2	2	2	2	2	2	2	2	2	2	2	2	2	2	2	2	2	2	2	2	2	2	2	2	2	2	2	2	2	2	2	2	2	2	2	2	2	2	2	2	2	2	2	2
AX-94383536		1	2	1	2	2	2	2	2	2	2	2	2	2	2	2	1	1	2	2	2	1	2	2	2	2	1	2	2	2	2	2	1	2	2	1	2	1	2	2	1	2		2	1	2	2	2	2
AX-94383603	0	0	0	0		0	0	0	0	0	0	0	0	0	0	0	1	0	0	0	1	0	0	0	0	0	0	0	0	0	0	0	0	0	0	0	0	0	0	0	0	0	0	0	0	0	0	0	0
AX-94383658	2	2	2	2	2	2	1	2	2		2	2	2	0	2	2	2	2	2	2	2	2	2	2	2	2	2	2	1	2	2	2	2	2	2	2	2	2	2	2	2	2	2	2	2	2	2	0	2
AX-94383664	1	2	1	1	1	1	2			0	0		1	0	0	1	1		1	1		2	2	1	0	1	2	0	2	1	1	0	0		2		0	2	1	1	2	0	2	2	2		0	0	1
AX-94383710	0	0	0	0	0	0	0	0	0	0	0	0	0	0	0	0	0	0	0	0	0	0	0	0	0	0	0	0	0	0	0	0	0	0	0	0	0	1	0	0	1	0	1	0	1	0	0	0	0
AX-94383718	0	0	0	0	0	0	1	0	0	0	0	0	0	0	0	0	0	0	0	0	0	0	0	0	0	0	0	0	0	0	0	0	0	0	0	0	0	0	0	0	0	1	0	0	0	0	0	0	0
AX-94383756	2	2	2	2	2	0	2	1	2	1	1			2	0	0	2	2	0	1	1	2	1	0	0	0	2	1	0	0		2	1	0	2	2	0	2	0	0	2	2	2	0	2	2	1	2	1
AX-94383761	0	0	0	0	0	0	0	0	0	0	1	0	0	2	0	0	0	0	0	0	0	0	0	0	1	0	0	1	2	0	1	0	0	0	0	0	1	0	0	0	0	0	0	1	0	1	0	2	1
AX-94383778	0	1	0	0			0	0	1	0	0	0	0	0	0		0	0	0	0	0	1	0	0	0	0	1	0	0	0	0	0	0			1		0	0	0	1		1	0		0	0	0	0
AX-94383794		2	1	1	2	2	2	1	1	1	2	2	1	2	2	2	2	2	2	1	1	2	1	1	2	1	0	2	0	1	2	2	2	2	2	0	2	1	2	2	1	2	2	0	2	2	1	2	2
AX-94383805	0	2	0	0	0		0	2	2	0	2	1	1	2	0	2			2	2	0	2		1	0	1	2	2	1	1	2	2	0	2	2	2	0	2	2	0	2	0	2	1	2	0	2	2	2
AX-94383824	2	0	2	2	2	2	0	2	0	2	2	2	2	2	2	2	2	2	2	2	2	0	2	2	2	2	1	2	2	2	2	2	2	2	0	2	2	0	2	2	0	0	0	1	0	2	2	2	2
AX-94383838	1	0	1	1	0	0	2	0	0	0	0	0	2	2	0	0	2	2	0	0	0	2	0	2	0	2	2	0	1	2	0		0	0		2	0	1	2		2	2	2	1	1		0	2	0
AX-94383872	0	1	0	0		0	1	0	0	0	0		0	0	0	0	1	1	0	0	0	0	0	0	0	0	1	0	0	0	0	0		0	0		0	0	0	1	0	1	0	0	0		0	0	0
AX-94383874	0	2	0	0	2	1	2	1	2	2	1	1	1	0	2	2	2	2	2	2	1	2	1	1	2	1	2	0	0	1	0	0	2	2	2	2	2	2	1	2	2	2	2	0	1	2	2	2	2
AX-94383901	0	0	0	0	0	2	1	1	0	0		2	1	2	2	2			2	1	0	0		1	2	1	0	1		1	1	0	1	2	0	0	2	0	2	2	0	0	0	0	0		1	2	2
AX-94383926	1	0	1	1	1	2	1	0	0	1	0	2	2			2	2	2	2	0	0	0	2	2	1	2	0	2	2			1	2		0	0	2	1	1	2	0	2	0	1	1	2	0	2	0
AX-94383982	0	0	0	0	0	1		0	2	0	1	1	0	0	2	0	0	0	0	0	0		0	0	2	0	0	1	0	0	1	0	0	0	0	0	2	2	1	2	0	2	1	0	1	1	0	0	1
AX-94384046	1	2	1	1	0	1	2	1	2	1	1	1	1	0		1	0	0		1	1	2	1	1	0	1				1		0	0	1	2			2		0	2	2	2		2	1	1	0
AX-94384047		0	1	1	0		0	1	1	1		1	0	2	0	1	0	0			1	1	2	0	0	0	2		0	0		2		0		2	0		1	0	1	0	0	0	0		1	2
AX-94384063	2	2	2	2		2	2	2	2		2	2		2	2		1	1	2	2	2	2	2	2	2	2	2	2	1	2	2	2		2	2	2	2	2	2	2	2	2	2		2	1	2	2
AX-94384076	0	1	0	0	2	1	1	2	2	2	1	2	1	0	1	2	1	2	2			2	2	1	1	1	1	1	1		0			1	1	2	1	1	1	1	2	1	2	1	2	2		0	1
AX-94384089	1	1	1	1	1	1	1	1	1	1	1	1	2	1	1	1	1	1	1	1	1	1	1	2	1	1	1	1	1	2	1	1	1	1	1	1	1	1	2	1	1	1	1	1	1	1	1	1	1
AX-94384091	2	2	2	2	2	2	2	2	2	2	2	2	2	2	2	2	2	2	2	2	2	2	2	2	2	2	2	2	2	2	2	2	2	2	2	2	2	2	2	2	2	2	2	2	2	2	2	2	2
AX-94384124	1	0	1	1	2	2	0	1	0	2	1	1	1	0	2	2	2	2	2	1	2	2	2	1	2	1	2	0	2	1	0	0	2	2	0	2	2	0	1	0	2	0	0	1	0	1	1	0	1
AX-94384139	0	0	0	0	0	0	0	0	0	0	0	0	0	0	0	0	0	0	0	0	0	0	0	0	0	0	0	0	0	0	0	0	0	0	0	0	0	0	0	0	0	0	0	0	0	0	0	0	0
AX-94384185	1	2	1	1	2	2	2	1	2	1	2	2	1	0	2	2	2	2	2	1	1	2	1	1	2	2	2	2	0	1	2	2	2	2	2	2	2	2	2	2	2	2	2	0	2	2	1	0	2
AX-94384196	0	0	0	0	0	0	0	0	0	0	0	0	0	0	0	0	0	0	0	0	0	0	0	0	0	0	0	0		0	0	0	0	0	0	0	0	0	0	0	0	0	0	0	0	0	0	0	0
AX-94384226	0	0		0	0	0	0	1	0	1	1	0	0	0	0		0	0	1			0	1	0	0	0	0	0	0	0	0	0	1	0	0	0	0	0	0	0	0	0	0	0	0	0	0	0	0
AX-94384236	1		1	1			0	0	0	0	1	1	0	2	0			0	0		0	0		0		0					2	2		0	0	0	0	0	0	0	0	0	0	0	0		0	2	0
AX-94384244	2	2	2	2	2	2	2	2	2	2	2	2	2	2	2	2	2	2	2	2	2	2	2	2	2	2	2	2	1	2	2	2	2	2	2	2	2	2	2	2	2	2	2	2	2	2	2	2	2
AX-94384258	2	0	2	2	1	2	0	2	0	2	2	2	2	2	2	2	1	1	2	2	2	0	2	2	2	2	1	2	1		2	2		2	0	1	2	0	2	2	0	0	1	1	0	2	2	2	2
AX-94384289	1	1	1	1	1		0	0	1	2	2		1	2	2	1	1	0		2	0	1	2		2		0	2	1		2	2			1	0	2	1		2	1	0	1	1	1	1	2	2
AX-94384305	1		1	1	2	2	2		1	1	2	2	2	1	2			1	2			2	1	1	2	2	1	2		2	2	1	1	2		1	2		2				1	1		2	1	1
AX-94384333	2	2	2	2	2	2	2	2	2	2	1	2	2	2	2	2	2	2	2	2	2	2	2	2	2	2	2	1	2	2	1	2	2	2	2	2	2		2	2	2	2	2	2	2	2	2	2	2
AX-94384340	0	1	0	0	2	0	0	0		0	0	0	0	0	0	0	2	0	0	0	0	2	0	0	0	0		0	0	0	0	0	2	0	2		0	2	0	0	2	0	2	1	2	0	0	0	0
AX-94384343	2	2	2	2	2	2	2	2	2	2	2	2	2	2	2	2	2	2	2	2	2	2	2	2	2	2	2	2	2	2	2	2	2	2	2	2	2	2	2	2	2	2	2	2	2	2	2	2	2
AX-94384346	2	2	2	2	1	1	2	1		1		2	2	2	2	2	2	1	1	2	1	1		1	2	2			2	2	2	2	2		2		2		1	2	1	2		2		2	2	1	2
AX-94384347	0	0	0	0	1	0	0		0	0	0	0	0	0	0	0	0	0	0	0	0	1	0	0	0	0	0	0	0	0	0	0	0	0	1	0	0	1	0	0	1	0	0	0	1	0	1	0	0
AX-94384391	0	1	0	0	0	0	1	0	1	0	0	0	0	0	0	0	0	0	0	0	0	1	0	0	0	0	1	0			0	0	0	0	1	1	0	1	0	0	1	1	1		1	0	0	0	0
AX-94384399	2	1	1		0	1		1	0	0	2	1			1	2	0	0	0	0	0	0	1		0	1	2		2	1	2	0				2		0		1	0		0	2	1		1	1	1
AX-94384404	0		0	0	0			0	0				1	0	0		0	0	1		0	0	1	0	0		1	0	1		1	0	1	0	0	1		0	0		0	0	0	0	1	0	1	0	0
AX-94384407	0	1	0	0	2	2	2	2	2	2	1	2	2	0	2	1	2	2	1	2	2	2	2	2	2	2	2	0	2	2	0	0	2	1	2	2	2	2	2	2	2	2	2	2	2	2	2	0	2
AX-94384419	2	2	2	2	2	1	2	1	2	1	1	2	1	2	2	0	2	2	0	1	1	2	1	1	2	1	2	2	2	1	2	2	1	0	2	2	2	2	1	2	2	2	1	2	1	1	1	2	1
AX-94384430					0	0	0	0	0	0	0	0	0		0	0	0	0	0	0	0	0	0	0		0	0	0		0	0		0	0	0	0	0	0	0	0	0	0		0	0	0	0	0	0
AX-94384437	2	2	2	2	2	2	2	2	2	2	2	2	1		2	2	2	2	2	2	2	2	2	1	2	1	2	2	2	1	2	2	2	2	2	1	2	2	2	2	2	2	2	2	2	2	2	2	2
AX-94384446	2	1	2	2	2	2	2	2	1	2	2	2	2	2	2	2		2	2	2	2	1	2	2	2	2	2	2	2	2	2	2	2	2	1	2	2	1	2	2	1	2	1	2	1	2	2	2	2
AX-94384453	1	0	1	1	0	0	0	0	0	0	2	0	0	2	0	0	0	0	0	0	1	0	0	0			0	2	0	0	2	2	0	0	0	0	0			0	0	0	0	0	0	0	0	2	0
AX-94384455		0		1	2			2	0	2	0			0		1	2	2	1	1	2	1		1	1		1	0	2	1	0	0		1	0			0	2	0	0		0	1	0	2	1		2
AX-94384473		0	1	1	2	0	0	0	0	0	0	0		0	0	0	0	0	0	0	0	0	0	1	0	1	2	0	2	1	0	0	0	0	0	2	0	0	0	0	0	0	0	2	0	0	0	0	0
AX-94384531	2	2	2	2	2	0	2	1	0	1	0	2	0	2	0	0	2	2	2	2	0	2	2	0	0	0	0	0	0	0	0	2	2	0	2	0	2	2		2	2	0	2	0	2	2	2	2	0
AX-94384547	1	2	1	1	2	2	2	2	2	2	1	2	2	0	2	2	2	2	2	2	2	2	2	2	2	2	2	1	2	2	1	0	2	2	2	2	2	2	2	2	2	2	2	2	2	2	2	0	2
AX-94384564	0	1	0	0			1			1				0	1			1					1	0				0		0		0	1		1		1	0						0	0	1	1	0	1
AX-94384581	2	2	2	2	2	2	2	2	2	2	2	2	2	1	2	2	2	2	2	2	2	2	2	2	2	2	2	2	2	2	2	2	2	2	2	2	2	2	2	2	2	2	2	2	2	2	2	1	2
AX-94384597	1	2	1	1	2	2	2	2	2	2	2	2	2	0	2	2	2	2	2	2	2	2	2	2	2	2	2	1	2	2	1	0	2	2	2	2	2	2	2	2	2	2	2	2	2	2	2	0	2
AX-94384663	0	0	0	0	0	0	0	0	1	0	0	0	0	0	0	0	1	2	0	0	0	0	0	0	0	0	1	0	0	0	0	0	0	0	0		0	0	0	0	1	0	0	0	0	0	0	0	0
AX-94384677	1	0	1	1		2	0	2	0	2	2	1	2	1	0	2	2	2		2	2	0	2	2	0	2	2	2	2	2	2	1	2		0	2	0	1	2	0	0	0	0	2	1	1	2	1	1
AX-94384679	0	0	0	0	0	0	0	0	0	0	0	0	0	0	0	0	0	0	0	0	0	0	0	0	0	0	0	0	0	0	0	0	0	0	0	0	0	0	0	0	0	0	0	0	0	0	0	0	0
AX-94384691	1	2	1	1	1	2		2	2	2	2	2		1	2	2	2		2	2		2	2	2	2	2	0	1	1	2	1	1	2	2	2	0		2	2	2	2	1			2	2	2	1	2
AX-94384693	1		1	1	0	0	1	0	1	0	1	0	0	2	0	0	0	0	0	0	0	1	0	0	0	0	0	2	0	0	2	2	0	0	1	0	0	1	0	0	1		1	0	1	0	0	2	0
AX-94384695	1	2	1	1	2	2	2	2	2	2	2	2	2	0	2	2	2	2	2	2	2	2	2	2	2	2	2		2	2	2	0	2	2	2	2	2	2	2	2	2	2	2	2	2	2	2	0	2
AX-94384707	0	2	0	0	1	2	0	0	2	0	2	0	0	2	0	2	2	2	2	0	0	2		2	0	2	1	2	0	0	2	2	2	1	1	1	0		0	2	2	1	2	0	2	0	0	2
AX-94384726	1	1	1	1	2	1		1	1	1	1	2	1	1	1	1	1	1	1	1	1	1	1	1	1	1	1	1	1	1	1	1	1	1	1	1	1	1	1	1	1	2	1	1	1	1	1	1	1
AX-94384752	0	0	0	0	0			0	0	0	0	0	0	1	1	0		0	0	0	0	0	0	0	1	0	1	0	0	0		1	0	0	0	0	1	0	0	1	0	0	0	0	0		0	1	0
AX-94384755	2	2	2	2	2	2	2	2	2	2	1	0	2	1	2	1	2	2	1	2	2	2	2	2	2	2	2	1	2	2	1	1	2	1	2	2	0	2	2	2	2	2	2	2	2	0	2	1	0
AX-94384809	2	0	2	2	0	1	2	2	0	2	2	1	1	0	2	2	0	0	2	2	2	0	2	1	2	1	1	0	2		0	0	1	2	0	1	2	0	1	2	0	2	0	2	0	2	2	0	2
AX-94384849	1	0	1	1	1	1	2	1	0	1		1	1	1	1	1	1	1	1	1	1	0	1	1	1	1	1	2	1	1	2	1	1	1	0	1	1	0	1	1	0	2	0	1	0	1	1	1	1
AX-94384894	0	2	0	0	1	2	2	2		2	2	2	1	0	2	2	1	1	2	2	2	2	2	1	2	1	1	0	0	1	0	0	2	2	2	1	2	2	2	2	2	1	2	0	2	2	2	0	2
AX-94384908	2	2	2	2	2	2	2	2	2	2	2	2	2	1	2	2	2	2	2	2	2	2	2	2	2	2	2	2	2	2	2	1	2	2	2	2	2	2	2	2	2	2	2	2	2	2	2	1	2
AX-94384949						0	0			0		0		0	0	2	0		2	0		0	0	0	0	0	0	0	2		0	0	1	2	1	0	0			0	1	0	0	1	1	0	0	0	0
AX-94384968	1	1	1	1	2	0	1	2	1	2	2	2	2	0	2	2		0	2	2	2	1	2	1	2		0	1	2	1	1	1	2	2	1	1	2	1		0	1		1	2	1	2	2	1	2
AX-94384985	0	0	0	0	0	0	0	0	0	0	0	0	0	0	0	0	0	0	0	0	0	0	0	0	0	0	1	0	1	0	0	0	0	0	1	1	0	0	0	0	0	0	0	0	0	0	0	0	0
AX-94385002	2	2	2	2	2	1	1		2	1	2	1	1	0	1	1	2	2	1	2		2	1		1	1	2	2	2		2	2	2	1	2	2	1	2	1		2	1	2	2	2	1	2	0	1
AX-94385022	2	2	2	2	0	2	2	2	2	2	2	2	2	0	2	2		0	2	2	2	2	2	2	2	2	2	2	2	2	2	2	1	2	2	2	2	2	2	2	2	2	2	2	2	2	2	0	2
AX-94385041	0	0	0	0	0	0	0	0	0	0	0	0	0	0	0	0	0	0	0	0	0	0	0	0	0	0	0	0	0	0	0	0	0	0	0	0	0	0	0	0	0	0	0	0	0	0	0	0	0
AX-94385077	2		2	2	2	2	1	2	1	2		2	2		2	2	2	2	2	2	2	2	2	2	1	2	2	2	2	2	2	2	2	2	2	2	2		2	2	2	2		2	2		2	2	2
AX-94385078		0		1	0	1	0	1	0		1	2	2	1	1	1	0	0	1		1	0	1	1	2	1	0	1	1		1	1		1	0	0	1	0	2	1	0	0	0	1	1	1		1
AX-94385091	1	0	1	1	0	0	0	0	0	0	1	0	0	2	0	0	0	2	0	0	0	0	0	0	0	0	2	2	0	0	2	2	1	0	0	2	0	0	0	0	0	0	0	0	0	0	0	2	0
AX-94385105	0	2	0	0	2	1	0	2	2	2	1	2	2	0	1	2	2	2	2	2	2	2	2		1	2	2	0	2	2	0	0	2	2	2	2	2	2	1		2	2	2	2	2	2	2	0	2
AX-94385116	0	0	0	0	2	1	1	0	0	0	0	1	1	0	2	0	2	2	0	0	0	0	0	0	2		0	0	0	0	0	0	1	0	0	0	2	0	1	2	0	0	0	0	0	1	0	0	1
AX-94385128	1	0	1	1	2	0	0	0	0	0	0	0	0	2	1	0	2	2	0	0	0	0	0	0	1	0	2	1	0	0	1	2	1	0	0	2	1	0	0	1	0	0	0	0	0	0	0	2	0
AX-94385142	2	0	2	2	2	0	0	1	0	0	1	0	1	2	0	0	2	2	0	1	1	0	0	1	0	1	0	1	2	1	1	2	1	0	0	0	0	0	0	0	0	0	0	2	0	0	1	2	0
AX-94385153	1	1	1	1	2	2	2	2	1	2	1	2	2	0	2	2	2	2	2	2	2	1	2	2	2	2	2	0	2	2		0	2	2	1	2	2	1	2	2	1	2	2	2		2	2	0	2
AX-94385175	0	2	0	0	2	1	0	1	2			0	0	0	0	0	2	2	0	1	1	2	0	0	0	0	2	1	2		0	0	1	0	2	2	0	2		0	2	0	2	2	2	0	1	0	0
AX-94385192	2	2	2	2	0	2	2	2	2	2	2	2	2	2	2	2	2	0	2	2	2	2	2	2	2	2	2	2	2	2	2	2	0	2	2	2	2	2	2	2	2	2	2	2	2	2	2	2	2
AX-94385196	1	1	1	1	1	0	1	0	1	0	0	0	0	1	0	0	1	1	0	0	0	1	0	0	0	0	1	1	1	0	1	1	0	0	1	1	0	1	0	0	1	1	2	1	1	0	0	1	2
AX-94385206	1	0	1	1	0	1	0		0	1		1	0	2	0	2	0	0	2	1	1	0	1	0	0	0	0	2	0	0	1	2	1	2	0	0	0	0	1	0	0	0	0	0	0	1		2	1
AX-94385211	1	0	0	0	1	1	1	1	0	1	0	1	1	1	1	2	1	1	1	0	1		0	0	1		1	0		0	0	0	2	2	1	1	0	0	1		1		0		1		0	1
AX-94385236	2	0	2	2	0	2	0	2	0	2	1	2	2	2	2	0	0	0	0	2	2	0	2	2	2	2	0	2		2	2	2	0	0	0	0	2	0	2	2	0	0	0	0	0	2	2	2	2
AX-94385294		1		1	2	2	0	2	2	1		1	2	2	0	2	2	2	2	2	2	0	2	1	2	1	2		1	1	2	2	2	2		2	0	2	2	0	0	0	2	1	2		2	2
AX-94385296	1	1	1	1			2	0	0				1	2	2	0	0	0	0	0	0	1		0	2	0	2	1	0	0	1	2	0	0	2	2		2	1	2	2		2	0	2	1	0	2	1
AX-94385332	0	0	0	0	2	0	0	0	0	0	0	0	0	0	0	0	2	2	0	0	0	0	0	0	0	0	0	0	0	0	0	0	1	0	0	0	0	0	0	0	0	0	0	0	1	0	0	0	0
AX-94385333	2		2	2	1	2	1	2	2		1	2		2	2	2	1	1	2	2	2	2		2	2	2		2	2	2	2	2	2	2	2	1	2	1	2	2	2	1	2	2	2	2	2	2	2
AX-94385334	2	2	2	2	2	2	2	2	2	2	2	2	2	2	2	2	2	2	2	2	2	2	2	2	2	2	2	2	2	2	2	2	2	2	2	2	2	2	2	2	2	2	2	2	2	2	2	2	2
AX-94385344	2	2	2	2	2	2	2	2	2	2	2	2	2	2	2	2	2	2	2	2	2	2	2	2	2	2	2	2	2	2	2	2	2	2	2	2	2	2	2	2	2	2	2	2	2	2	2	2	2
AX-94385349	2	2	1	1	2	0	1	2	2	1	2	2	2	2		2	2	2	2	2	2	2	2	2		1	0	2	2	2	2	2	2	2	2	0	1	2	2		0	0	2	2	2	2	2	2	2
AX-94385358	1	2	1	1	2	1	2	2	2	2	1	2	1	0	2	2	2	2	2	2	2	2	2	1	2	1	2	1	2	2	1	0	2	2	2	2	2	2	1	2	2	2	2	2	2	1	2	0	2
AX-94385363	1			1		0		0	2	0		0	0	0	0	0	2	2	0	0		2		1	0		1	1	1		1	0	2	0	2		0	2	0	0	2	1	2		2	0	0	0	0
AX-94385384	0	0	0	0	0	0	0	0	2	0	0	0	0	0	0	0	0	0	0	0	0	0	0	0	0	0	1	0	0	0	0	0	0	0	0	0	0	0	0	0	0	0	1	0	0	0	0	0	0
AX-94385386	1	2	1			2			2		2		2	1	1	1	2	2	1	1	2	2		2	1	2	2	2	2	2		2		1	2		1	2	2	2	2		2	2	2	2		1
AX-94385411	2	0	2	2		2	2	0	0	0	2	2	2	2	0	0	0	0	0	0	0	0	0	2	0	2	2	2	2	2	2	2	2	0	0	2	0	0	2	0	0	2	0	2	0		0	2
AX-94385438	1	2		1	2		0		2	1	1		2	1			2	2	0			1	1	0		0	2	1	1	0	1	0	1		2	2		0		1	0		2	1	2	1	0
AX-94385484	0	0	0	0	0	0	1	0	0	0	0	0	0	0	0	0	0	0	0	0	0	0	0	0	0	0	0	0	0	0	0	0	0	0	0	0	0	0	0	0	0	1	0	0	0	0	0	0	0
AX-94385497	2	2	2	2	2	2	2	2	2	2	2	2	2	2	2	2	2	2	2	2	2	2	2	2	2	2	2	2	2	2	2	2	2	2	2	2	2	2	2	2	2	2	2	2	2	2	2	2	2
AX-94385520	0	1	0	0	0	0	0	0	1	0	0	0	0	0	0	0	0	0	0	0	0	1	0	0	0	0	0	0	0	0	0	0	0	0	0	0	0	0	0	0	0	0	1	0	1	0	0	0	0
AX-94385526	0	2	0	0	0	2	2	2	2	2	1	2	1	0	0	2	0	0	2	2	2	2	2	1	2	1	2	1	0	1		0	0	2	2	2	0	2	2	0	2	2	2	0	2	2	2	0	2
AX-94385563	1	1	1	1	0	0	1	0	1	0	1	0	0	2	0	0	0	0		0	0	1	1	0	0	0	1	1	0	0	1	2	0	0	1	1	0	1	0	0	1	1	2	0	0	0	0	2	0
AX-94385570	2	2	2	2	2	2	2	1	2		2	2	2	2	1	2	2	2		1		1				2	0	2	2	2	2	2	2	1	2	0		1		2	2	1	1	2	2			2	1
AX-94385584	1	0	1	1	2	1	2	1	0	1	2	1	1	1	1	1	2	2	1	1	1	2	1	1	1	1	2	2	1	1	2	1	2	1	2	2	1	0	1	1	0	0	2	1	0	1	1	1	1
AX-94385590	2	2	2	2	2	2	2	2	2	2	2	2	2	2	2	2	2	2	2	2	2	2	2	2	2	2	2	2	2	2	2	2	2	2	2	2	2	2	2	2	2	2	2	2	2	2	2	2	2
AX-94385623	0	2	0	0	2	0	0	0	2	0	0	0	1	0	0	0	2	2	0	0	0	2	0	1	0	1	2	0	0	1		0	1	0	2	2	0	2	1	0	2	0	1	0	2	0	0	0	0
AX-94385638	2	2	2	2	2	2	2	2	2	2	1	1	2	2	2	1	2	2	1	2	2	2	2	1	2	1	2	2	1	1	2	2	1	1	2	2	2	2	2	2	2	2	2	1	2	1	2	2	1
AX-94385653	2	2	2	2	2	2	2	2	2	2	2	2	2	2	2	2	2	2	2	2	2	2	2	2	2	2	2	2	2	2	2	2	2	2	2	2	2	2	2	2	2	2	2	2	2	2	2	2	2
AX-94385654	0	0	0	0	0	0	0	0	0	0	0	0	0	0	0	0	0	0	0	0	0	0	0	0	0	0	0	0	0	0	0	0	0	0	0	0	0	0	0	0	0	0	0	0	0	0	0	0	0
AX-94385709		2	0		0	0	0	0	2	0	0	0	0	0	0	0	0	0	0	0	0	2	0	0	0	0	0	0	1	0	0	0	0	0	1	0	0	1	0	0	1	0	2	1	1	0	0	0	0
AX-94385740	0	1	0	0	0	0	1	0	0	1	1	0	0	0	0	0	0	0	0	1	0	2	1	0	0	0	0		0	0	1	0	0	0	2	0	0	2	0	0	0	1	2	0	2	0	1	0	0
AX-94385759	0	0	0	0	0	0	0	0	0	0	0	0	0	0	0	0	0	0	0	0	0	0	0	0	0	0	0	0	0	0	0	0	0	0	0	0	0	0	0	0	0	0	0	0	0	0	0	0	0
AX-94385810	0	0	0	0	2	0	0	0		0	2	0	0	2	0	1	2	2		0	0	2	1	0	2	0	2	1	2	0	1	2		2	1	2	0	0	0	2	2	0	1	2	0	0	0		0
AX-94385855	0	0	0	0	0	0	0	0	0	0	0	0	0	0	0	0	0	0	0	0	0	0	0	0	0	0	0	0	0	0	0	0	0	0	0	0	0	0	0	0	0	0	0	0	0	0	0	0	0
AX-94385868	2	2	2	2	2	2	2	2	2	2	2	2	2	2	2	2	2	2	2	2	2	2	2	2	2	2	1	2	2	2	2	2	2	2	2	2	2	2	2	2	2	2	2	2	2	2	2	2	2
AX-94385873	2	2	2	2	2	2	2	2	2	2	2	2	2	0	2	2	2	2	2	2	2	2	2	2	2	2	2	2	2	2	2	2	2	2	2	2	2	2	2	2	2	2	2	2	2	2	2	0	2
AX-94385898	0	2	0	0	2	1	1	0	2	0	2	2	2	1	2	2	2	0	2	0	0	2	0		2	1	0	1	2	1		0	2	2	2	0	2	2	1	2	2	1	0	1	2	0	0	1	0
AX-94385915	1		1	1		2		2	1	2		2	2	1		2	1	1	2	2	2	1	2	2	1	2	1	2	1	2	1	1	2	2		1	1	1	2		1		1	1		2	2	1	2
AX-94385921	0	0	0	0	0	0	0	0	0	0	0	0	0	0	0	0	0	0	0	0	0	0	0	0	0	0	0	0	0	0	0	0	0	0	0	0	0	0	0	0	0	0	0	0	0	0	0	0	0
AX-94385943	0	2	0	0	0	0	0	0	2	0	0	0	0	0	0	0	0	0	0	0	0	2	0	0	0	0	1	0	0	0	0	0	0	0	2	1	0	2	0	0	2	0	2		2	0	0	0	0
AX-94385983	0	0	0	0	0	0	0	0	0	0	0	0	0	2	0	0	0	0	0	1	0	0	0	0	0	0	0	1	0	0	1	2	0	0	0	0	0	0	0	0	1	0	0	0	0	0	0	2	0
AX-94386004	2	2	2	2	2	2	2	2	2	2	2	2	2	2	2	2	2	2	2	2	2	2	2	2	2	2	2	2	2	2	2	2	2	2	2	2	2	2	2	2	2	2	2	2	2	2	2	2	2
AX-94386009	1	1	1	1		1	2	1	1	0	1	1		2	1	1	0	0	1	0	0		0		1	0	1	1	2	0	1		1	1		0	1	2	0			1	2	2	1	1	0	2	1
AX-94386026	1	2	1	1	2	2	2	2	2	2	2	2	2	0	2	2	2	2	2	2	2	2	2	2	2	2	2	1	2	2		0	2	2	2	2	2	2	2	2	2	2	2	2	2	2	2	0	2
AX-94386061	0	0	0	0	0	0	0	0			0	0	0	0			0	0	1	0		0	0			0	0	0	0		0	0		1		0	1		0			0		0	0	0		0	0
AX-94386066	2	0	2	2	2	2	2	2	0	2	1	2	2	2	0	2	2	2	2	2	2	0	2	2	0	2	1	1	2	2	1	2	2	2	0	1	2	0	2	0	0	2	0	1	0	2	2	2	2
AX-94386070	1	1	1	1	0		0		1			0	0	2	0	0	0	0	0		1	1		0	0	0	0	1	0	0	1	2	0	0	1	0	0	1		0		0	1	0		0	1		0
AX-94386132	0	0	0	0	0	0	1	0	0	0	0	0	0	0	0	0	0	0	0	0	0	1	0	0	1	0	0	0	0	0	0	0	0	0	0	0	0	0	0	0	0	1	0	0	0	0	0	0	0
AX-94386154	0	0	0	0	0	0	0	0	0	0	0	0	0	1	0	0	0	0	0	0	0	0	0	0	0	0	0	0	0	0	0	0	0	0	0	0	0	0	0	0	0	0	0	0	0	0	0	0	0
AX-94386164	0	0	0	0	1	2		1	0		1	1		0	0	0	0	0	2	2	1	0	1	1	0	0	0	0	0	0	0	0	0	0	0	0	2	0	0	2	0	0	0	0	0	0	2	0
AX-94386177	2	2	2	2	2	1	2	1	1	2	2	1	2	2	2	2	1	1	2	1		1	2		2	1	1	2	1	1	2	2	2	2	2	1	2	1	1	2	1		1	1	1	2	1	2	1
AX-94386205	2	2	2	2	2	2	2	2	2	2	2	2	2	2	2	2	2	2	2	2	1	2	2	2	2	2	2	2	2	2	2	2	2	2	2	2	2	2	2	2	2	2	2	2	2	2	2	2	2
AX-94386256	1	1	1	1	2	1	0	2	1	2	1	1	2	0	0	2	2	0	2	2	2	1	2	2	0	2	1	0	2	2	0	0	2	2	1	1	0	1	2	0	2	0	1	2	2	1	2	0	1
AX-94386259	1	2	1	1	0	0	0	1	2	1	1	0	1	2	0	0	0	0	0	1	1	2	0	1	0	1	0	1	2	1	1	2	0	0	2	0	0	2	0	0	2	0	2	2	2	0	1	2	0
AX-94386321	2	1	2	2	0	2		2	2		2	1	1	2	1	2	1			1	2	2	1	2		2	1	2	0	2	2	2	2	2	1			2	2		2	2			1		2	2	1
AX-94386335	2	1	2	2	2	2	2	2	0	2	2	2	2	2	2	2	2	2	2	2	2	0	2	2	0	2	2	2	2	2	2	2	2	2	2	2	2	2	2	2	0	2	0	2	1	2	2	2	2
AX-94386338	0	2	1	1	0	0	1	0	2	0	0	0	0	1	0	0	0	0	0	0	0	2	0	0	0	0	0	1	0	0	1	1	0	0	2	0	0	2	0	0	2	1	2	1	2	0	0	1	0
AX-94386391	0	2	0	0	1	1	2	1	2	1		2	1	0	2	1	1	1	1	1	1	2	1	1	2	1	1	0	1	1	0	0	1	1	2	1	2	2	1	2	2	2	2	1	2	1	1	0	2
AX-94386408	0	0	0	0	0	0	0	0	0	0	0	0	0	0	0	0	0	0	0	0	0	0	0	0	0	0	0	0	0	0	0	0	0	0	0	0	0	0	0	0	0	0	0	0	0	0	0	0	0
AX-94386435	0	1	0	0	0	0		0	1	0	0	0	0	0	0	0	0	0	0	0	0	1	0	0	0	0	0	0	0	0	0	0	0	0	1	0	0	1	0	0	1	0	1	0	1	0	0	0	0
AX-94386437	1		1	1	2	0	1	1	2	1	0	1	1	0	1	0	2	2	0	1	1	2	1	1		1	2	1	2	1	1	0	1	0		2	1	2	0	1	2	1	1	2	2	1	1	0	0
AX-94386512	0	0	0	0	0	0	0	0	0	0	0	0	0	0	0	0	0	0	0	0	0	0	0	0	0	0	0	0	0	0	0	0	0	0	0	0	0	0	0	0	0	0	0	0	0	0	0	0	0
AX-94386530		2	1		1	2	2	1	2	1		2	2	1	2	1	1	1	1	1	1	2	1	2	2		1		1		1	1	1	1	2	1	2	2	2	2	2	2	2	1	2	2	1	1	2
AX-94386547	0	0	0	0	0	0	0	0	0	1	0	0	0	0	0	0	0	0	0	0	0	0	0	0	0	0	0	0	0	0	0	0	0	0	0	0	0	0	0	0	0	0	0	0	0	0	0	0	0
AX-94386558	2	1	2	2	1	2	1	2	1	1	1	2	1	1		2	1	2	2	2	2	1	2	1	1	1	1	0	0	1	0	1	2	2	1	1	0	1	2	2	1	1	1	0	1	0	2	1	1
AX-94386583	2	2	2	2	2	2	2	2	2	2	2	2	2	2	2	2	2	2	2	2	2	2	2	2	2	2	2	2	2	2	2	2	2	2	2	2	2	2	2	2	2	2	2	2	2	2	2	2	2
AX-94386597	0	0	0	0	0	0	0	0	0	0	0	0	0	0	0	0	0	0	0	0	0	0	0	0	0	0	0	0	0	0	0	0	0	0	0	0	0	0	0	0	0	0	0	0	0	0	0	0	0
AX-94386610	2	1	2	2	0	1	1	1	1	1	2	1	1	2	1	1	0	0	1	1	1	0	1	1	1	1	1	2	1	1	2	2	0	1	1	1	1	1	1	1	1	1	0	1	0	1	1	2	1
AX-94386626	2		2	2	2	2	2	2	0	2	2	2	2	1	2	2	2	2	2	2	2	2	2	2	2	2	2	2	2	2	2	1	2	2	2	2	2	2	2	2	2	2	2	2	2	2	2	1	2
AX-94386629	1	1	1	1	0		2	1	2	1	1	1	2	0	2	2	0	0	2	1	1		2	2	0	2	2		1	2		0	1	2	2	2	0	2	2	2	2	2	0	1	0	1	1	0	1
AX-94386634	0	0	0	0	0	0	0	0	0	0	0	0	0	0	0	0	0	0	0	0	0	0	0	0	0	0	0	0	0	0	0	0	0	0	0	0	0	0	0	0	0	0	0	0	0	0	0	0	0
AX-94386645	2	0	2	2	2	2	0	2	0	2	2	2		2		2	1	1	2	2	2	0	2		2		1	2	2	2	2	2	2	2	0	1	2	0	2	2	0	0	0		0	2	2	2	2
AX-94386722	2	2	2	2	2	2	2	2	2	2	2	2	2	2	2	2	2	2	2	1	2	2	0	2	2	2	2	2	2	2	2	2	2	2	2	2	2	2	2	2	2	2	2	2	2	2	1	2	2
AX-94386831	1	0	1	1	0	0	0	0	0	0	1	0	1	0	0	0	0	0	0	0	0	0	0	1	0	1	0	1	2	1	1	0	0	0	0	0	0	0	0	0	0	0	0	2	1	0	0	0	0
AX-94386833	2	2	2	2	2	2	2	2	2	2	2	2	2	2	2	2	2	2	2	2	2	2	2	2	2	2	2	2	2	2	2	2	2	2	2	2	2	2	2	2	2	2	2	2	2	2	2	2	2
AX-94386883	0		0	0	1	2	0	2	0	2	0	2	2	0	2	2	0	1	2	2	2		2	2	2	2	1	0	2	2	0	0	0	2	0	0	2	2	2	2	0	2	2	2	2	2	2	0	2
AX-94386926	0		0	0	0	0	0	1	1	1	0	0	0	0	0	0	0	0	0	1		1	1	0	0	0	0	0	0	0	0	0	0	0	1	0	0	1		0	1	0	1	0	1	0			0
AX-94386965	1	0	1	1	0	0	0	0	0	0	0	0	0	2	0	0	0	0	0	0	0	0	0	0	0	0	0	1	0	0	1	2	0	0	0	0	0	0	0	0	0	0	0	0	0	0	0	2	0
AX-94386984	0	0	0	0	0	0	0	1	0	1	0		0	2	0	0	0	0	0	0	1	0	0	0	0	0	0	0	0	0	0	0	0	0	0	0	0	0	0	0	0	0	0	0	0	1	0	0	0
AX-94387015	0	2		0		0	2	0	2	0	0	1		2	2		2	1		0	0	2	0	1	2	1	2	1	1		1	2	1	0	0	2	2	1	1	2	0	2	2	1	1		0	2	1
AX-94387042	1	2	1	1	0	0	2	0	2	0	2	0	0	2	2	0	0	0	0	0	0	2	0	0	2	0	2	2	0	0	2	2	0	0	2	2	2	2	0	2	2	2	2	0	2	0	0	2
AX-94387049	0	1	0	0	0	0	1	0	1	0	0	0	0	0	0	0	0	0	0	0	0	1	0	0	0	0	0	0	0	0	0	0	0	0	1	0	0	1	0	0	1	1	1	0	1	0	0	0	0
AX-94387073	1	0	1	1	0	0	0	1	0	1	0	0	0	2	0	0	0	0	0	1	1	0	1	0	0	0	0	1	0	0	1	2	0	0	0	0	0	0	0	0	0	0	0	0	0	0	1	2	0
AX-94387074		2		2	2	2	2	2	2	2	1	2	2		1	2	2	2	2	1	1	2	2	2	1	2	2	1	2	2	1		2	2	2	2	1		1	1		2	1	2	2	2	1		2
AX-94387126	2	2	2	2	2		1	1	2	1	2	2			2	1		2		1	1	2	1		2	2	2	2	2		2	2		1	1	2	2	2	1	2		1	2	2	1	1	1		1
AX-94387142	2	2		2	1	2		2	2	2	1	2	2	1	2	1	1	1	1	2	2	2	2	2	2	2	1	1	2	2	1	1	1	1	2	1	2	2	1	2	2	2	2	2	2	2	2	1	2
AX-94387158	0	1	0	0	1	0	0	0	1	0	0	0	0	1	0	0	1	1	0	0	0	1	0	0	0	0	1	0	0	0	0	1	0	0	0	1	0		0	0	1	1	1	0	1	0	0	1	0
AX-94387172		1	0	0	2	1	1	2	1	2	0	1	1	2	2	2	1	2				1	2	1	1	1	2	0	2	1	0	0	2	2			1	1	1				1		1	0		2	1
AX-94387190	2	2	2	2	2	2	2	1	2		2	2	2	2	2		2	2		1	1	2	1	2	2	2	2	2	2	2	2	2	2		2	2	2	2	2	2	2	2	2	2	2	2	1	2	2
AX-94387212	1	1	1	1	0	0	0	0	1	0	1	0	1	2	0	0	0	0	0	0	0	1	0	0	0	0	0	2	0	0	2	2	0	0	1	0	0	1	0	0	1	0	1	0	1	0	0	2	0
AX-94387248	0		0	0			2	1	1		1	2	1	0	1	1	1	1	1	1	1	1	1	1	2	1	2	0	1	1		0	1	1	2	2	2	2		2	1	2	1	1	1	2	1	0	2
AX-94387254	0	0	0	0	0	0	0	0	0	0	0	0	0	0	0	0	0	0	0	0	0	0	0	0	0	0	0	0	0	0	0	0	0	0	0	0	0	0	0	0	0	0	0	0	0	0	0	0	0
AX-94387371	2	2	2	2	2	2	1	2	2	2	1	1	2	2	1	2	2	2	2	2	2	2	2	2	1	2	2	1	2	2	1	2	2	2	2	2	1	2	2	1	2	1	2	2	2	1	2		1
AX-94387375	0	1	0	0		2	1	2		2	2	2	2	0	0	2	0	0	2	2	2	0	2	2	0	2	0	0	0	2	0	0	2	2	1	0	0	0	2	1	0	0	1	0	1	2	2	1	2
AX-94387447	0	2	0	0	2	2	2	1	2	1	2	2	2	0	1	2	2	2	2	1	2	2	1	2	1	2	2	2	1	2	2	2	2	2	2	2	1	2	2	1	2	2	2	1	2		1	1	2
AX-94387467	1	2	1	1	2	1	2	1	2	1	0	1	1	0	2	0	2	2	0	1	1	2	1	1	2	1	2		2	1	1	0	1	0	2	2	2	2	1	2	2	2	2	2	2	1	1	0	1
AX-94387471		2	0	0	2		2	2	2	2	1	1	1	0	0	2	2	2	2	2	2	2	2	1		1	2	2	2	1	2	2	2	2	2	2	2	2			2	2	2	2	2	1	2	0	1
AX-94387529	2	1	2	2		2	2	2	2	2	2	2	2	0	2	2	1	1	2	2	2		2	2	2	2	1		2	2	0	0	2	2	2	1			2	2	1	2	2	2	2	2	2	0	2
AX-94387555	2	2	2	2	2	2	0	2	2	2	2	2	2	2	2	2	2	2	2	2	2	2	2	2	2	2	2	2	2	2	2	2	2	2	2	2	2	2	2	2	2	0	2	2	2	2	2	2	2
AX-94387589	1	2	2	2	1	2	1	1		2	2	2	2		1		2	2	2		1	2	2	2	2	2	1	1	2	2	1	1	2	2	2	1	2	1	2	2	2	1	0		2	2		1	2
AX-94387609	0	2	0	0	0	0	0	0	2	0	0	0	0	0	0	0	0	0	0	0	0	2	0	0	0	0	0	0	0	0	0	0	0	0	2	0	0	2	0	0	2	0	2	0	2	0	0	0	0
AX-94387610	1	0	1	1	0	0	0	0	0	0	0	0	0	2	0	0			0	0	0		0	0	0	0		1	0	0	1	2	0	0	0	0	0	0	0	0	0	0	0	0	0	0	0	2	0
AX-94387615	0	2	0	0	0	0	0	0	2	0	0	0	0	1	0	1	0	0	1	0	0	2	0	0	0	0	0	0	0	0	0	1	0	1	2	0	0	2	0	0	2	0	2	0	2	0	0	1	0
AX-94387625	1	1	1	1	2	1		1	0	2		2	1	1	1	2	2	2	2	1	1	1	2	1		1	0	0	1	1	0	1	2	2		0	1			1	0	0		1		2	1	1	2
AX-94387653	1	0	1	1	1	0	0	0	0	0	1	0	0	1		0	1		0	0	0	0	0	0	1	0		1	1	0	1	1	0	0	0		1	0	0		0	0	0		0	0	0	1	0
AX-94387671	1	0	1	1	0	0	0	0	0	0		0	0	2	0	0	0	0	0	0	0	0	0	0	0	0	0	1	0	0	1	2	0	0	0	0	0	0	0	0	0	0	0	0	0	0	0	2	0
AX-94387686	0	2	0	0	0	0	2	0	2	0	0	0	0	0	0	0	0	0	0	0	0	2	0	0	0	0	0	0	0	0	0	0	0	0	2	0	0	2	0	0	2	2	2	0	2	0	0	0	0
AX-94387695	0	2	0	0	2	2	2		1		0	2		2	2	2	2	2	2		1	2		1	2	1	2	0	0	1	0	0	2	2	2	2	2	1	2	2	2	2	2	0	1	2		2	2
AX-94387716	0	2	0	0	0	1	2	0	2	0	0	0	0	0	0	0	0	0	0	0	0	2	0		0	1	0	0	0		0	0	0	0	2	0	0	2	1	0	2	2	2	0	2	0	0	0	0
AX-94387752	2	2	2	2	2	2	2	2	2	2	2	2	2	2	2	2	2	2	2	2	2	2	2	2	2	2	2	2	2	2	2	2	2	2	2	2	2	2	2	2	2	2	2	2	2	2	2	2	2
AX-94387765	1	0	1	1	0	0	0	0	0	0	1	0	0	2	0	0	0	0	0	0	0	0	0	0	0	0	1		0	0		2	0	0	0	1	0	0	0	0	0	0	0	0	0	0	0	2	0
AX-94387796	1	2	1		0	1	1	1	2		1	0	1	1			0	0		1		2	1	1	0	1	0	1	1	1	1	1	0	1	2	0	0	2		1	2	2	2	1	2	1		1	0
AX-94387852	0	1	0	0	1	1	0	1	0	1	1	1	1	2	1	1	1	1	1	1	1	1	1	1	1	1		0		1		2	1	1	1	1	1	1	1	1		0	1		1	1	1	2	1
AX-94387863	1	1			0	0	0	0		0	0	0	0	2	0	0	0	0	0	0	0	0	0	0	0	0	0		0	0		2	0	0	1	0	0	0	0	0	1	0	1	0	1	0	0	2	0
AX-94387887	0	2	0	0	0	0	2	0	2	0	0	0	0	0	0	0	0	0	0	0	0	2	0	0	0	0	0	0	0	0	0	0	0	0	2	0	0	2	0	0	2	2	2	0	2	0	0	0	0
AX-94387889	0	1	0	0	0	0	0	0	1	0	0	0	0	2	0	0	0	0	0	0	0	0	0	0	0	0	0	0	0	0	0	0	0	0	1	0	0	1	0	0	1	1	0	0	1	0	0	2	0
AX-94387934	2	0	2	2	1	1	2	2	0	2	2	2	2	1	2	2	1	1	2	2	2	0	2	2	2	1	1	2	2	2	2	1	2	2	0	1	2	0	2	2	0	2	0	2	0	2	2	1	2
AX-94387962	2	2	2	2	2	2	2	2	2	2	2	2	2	0	2	2	2	2	2	2	2	2	2	2	2	2	2	2	2	2	2	2	2	2	2	2	2	2	2	2	2	2	2	2	2	2	2	0	2
AX-94387995	2	2	2	2	1	2	2	2	1	2	1	2	2	2	2	2	1	1	2	2	2	0	2	2	2	2	2	1	1	2	1	2	2	2	0	2	2	0	2	2	0	2	2	2	0	2	2	2	2
AX-94388007	1	0	1	1	1	0	0		0	1	0		0	1	0	0	1	1	0	1	0	1	0	0	2	0	1	1	1	0	1	1	0	1	0	1	0	1	0	0	1	0	0	1		0	1	1	0
AX-94388053	0	2	0	0	0	2	2	2	2	2	2	2		0	2	2	1	1	2	2	2	2	2		2	2	2	1		2	1	0	2	1	2	2	2	2		2	2	2	2	2	2	2	2	0	2
AX-94388072	0	0	0	0	1	2	2	2	0	1	1	2		0	2	2	2	2	2	2	2	0	1	1	2	1	2	0	0	1	0	0	2	2	0	2	2	0	2	2	0	2	0	0	0	2	2	0	2
AX-94388075	0	0	0	0	0	0	0	0	0	0	0	0	0	0	0	0	0	0	0	0	0	0	0	0	0	0	0	0	0	0	0	0	0	0	0	0	0	0	0	0	0	0	0	0	0	0	0	0	0
AX-94388079	2	2	2	2	2	2	2	2	2	2	2	2	2	2	2	2	2	2	2	2	2	2	2	2	2	2	2	2	2	2	2	2	2	2	2	2	2	2	2	2	2	2	2	2	2	2	2	2	2
AX-94388097	1	2	1	1	2	0	0	1	1		1	0	0	0	0	0	2	2	0	1	1	2	1	0	0	0	1		0	0		0	1	0	1	1	0	1		0	2	0	2	0	1	0	1	0	0
AX-94388099	2	1	2	2	1	1	1	1	1	1	2	2	1	2	2	1	1	1	1	1	1	1	1	1	2	1	1	0	1	1	0	0	1	1	2	1	2	1	1	2	1	1	2	1	1	2	1	1	1
AX-94388110	2	2	2	2	1	2	2	2	2	2	2	2	2	2	1	2	1	1	2	2	2	2	2	2	1	2	1	2	0	2	2	2	2	2	2	1	1	2	2	1	1	2		1	2	2	2	2	2
AX-94388114	0	0	0	0	0	1	0	1	0	1	1	1	1	2	0	2	1	0	2	1	1	0	1	1	0	1	0	1	0	1	1	2	2	2	0	0	0	0	1	0	0	0	0	0	1	1	1	2	1
AX-94388118	2	2	2	2	2	1	2	2	2	1	2	2		2	2	2	2	2	1	1	1	2		1	2	1	2	2	2	1	2	2	1	2	2	1		2	1	2	2	2	2	2	2	1		2	1
AX-94388120	2	1	2	2	2	2	2	2	1	2	2	2	2		2	2	2	2	2	2	2	1	2	2	2	2	2	2	1	2	2		2	2		2	2	1	2	2		2	1	0	1	2	2		2
AX-94388125	1	2	1	1	2	2	2	2	2	2	2	2	2	0	2	2	2	2	2	2	2	2	2	2	2	2	2		2	2	1	0	2	2	2	2	2	2	2	2	2	2	2	2	2	2	2	0	2
AX-94388132		2	2	2	2	2	2	2	2		2	2		0	2	2	2	2	2	2	2	2	2	2	2	2	2	2	1	2	2	2	2	2	2	2	2	1	2	2	2	2	1			2	2	0	2
AX-94388140	1	1	1	1	1	2		2		2	2	2	2		0	2	0		2		2		2	2	1	2	1	1	1	2	0			2			0	2	2	0		1		1	1	1	2	1
AX-94388198	0	0	0	0	1	0	0	0	0	0	1	0	0	1	0		0	0	1	0	0	0	0	0	0	0		1	0	0	1	1	1	1	0	1	0	0		0	0	0	0	0	0	0	0	1	0
AX-94388202	1	1	1	1	2	2	1	2	1	2	1	2	2	0	2	2	2	2	2	2	2	1	2	2	2	2	2	0	2	2	0	0	2	2	1	2	2	1	2	2	1	1	1	2	1	2	2	0	2
AX-94388233	2	0	2	2	0	0	0	1	0		1	0	1	2	0	0	0	0	0	1	1	0	1	1	0	1	0	2	2		2	2	0	0	0	0	0	0	0	0	0	0		2	0	0	1	2	0
AX-94388235	0	0	0	0	0	0	0	0	0	0	0	0	0	0	0	0	0	0	0	0	0	0	0	0	0	0	0	0	0	0	0	0	0	0	0	0	0	0	0	0	0	0	0	0	1	0	0	0	0
AX-94388252	0	1	0	0	0	0	0	0	1	0	0	0	0	0	0	0	0	0	0	0	0		0	0	0	0	0	0	0	0	0	0	0	0	1	0	0		0	0	1	0	1	0		0	0	0	0
AX-94388260	2	2	2	2	1	2	1	2	2	2	2	2	2		2	2	1	1	2	2	2	2	2	2	2	2		1	2	2	1	1		2		1	2	2	2	2	1	1	2	2	1	2	2		2
AX-94388270	1	1	1	1	1	1	0	1	1	0	1	1	1	2	0	2	0	0	2	1	1		1	1	0	1	0	1	0	1	1	2	1	2	1	0	0	1	1	0	0	0	1	0	0	1	1	2	1
AX-94388290	0	2	1	0	0	1	2	0	2	0	2	0	0	1	0	0	0	0	0	0	0	2		0	0	1	0	2	0	0	2	1	0	0	2	0	0	2	0	0	2	2	2	1	2	0	0	1	0
AX-94388325	2	2	2	2	2	2	2	2	0	2	2	2	2	2	2	2	2	2	2	2	2	0	2	2	2	2	2	2	2	2	2	2	2	2	0	2	2	1	2	2	0	2	0	2	0	2	2	2	2
AX-94388328	2	2	2	2	2	2	2	2	2	2	2	2	2	2	2	2	2	2	2	2	2	2	2	2	2	2	2	2	2	2	2	2	2	2	2	2	2	2	2	2	2	2	2	2	2	2	2	2	2
AX-94388365	2	2	2	2	2	2	2	2	2	2	2	2	2	2	2	2		2	2	2	2	2	2	2	2	2	2	2	2	2	2	2	2	2	2	2	2	2	2	2	2	2	2	2	2	2	2	2	2
AX-94388375	2	0	2	2	2	2	0	2	0	2	2	1	1	2	1	1	2	2	1	2	2	0	2	1	1	1	0	2	1	1	2	2	2	1	0	0	1	0		1	0	0	0	1	0	1	2	2	1
AX-94388421	0	2	0	0	2	2	2	1	2	1	2	2	1	0	1	2	2	2	2	1	1	2	1	1	2	1	2	1	0	1	1	0	2	2	2	2	2	2	2	1	2	2	2	0	2	2	1	0	2
AX-94388436	2	0	2	2	0	1	0	2	0	2	1	1	1	2	0	2	0	0	2	2	2	0	2		0	1	0		2	1	1	2	1	2	0	0	0	0	1	0	0	1	0	2	0	1	2	2	1
AX-94388467	0	0	0	0	2	2	1	1	0	1	2	2	1	0	2	2	2	2	2	1	1	0	0	1	2	1	2	1	0	1	1	0	2	2	0	2	2	0	2	2	0	1	0	0	0	2	1	0	2
AX-94388468	0	2	0	0	2	2	2	2	2	2	2		1	2	2	1	2	2	1	2	2	2	2	1	2		2	2		1	2	2	2	1	2	2	2	0	2	2	2	2	2	1	2	2	2	2
AX-94388475	0	1	0	0		0	0	0	1	0	0	0	0	0	0	1	0	1	1	0	0	1	0	0	0	0	0	0	0	0	0	0	0	0	1	0	0	1	0	0	1	0	1	0	1	0	0	0	0
AX-94388523	0	0	0	0	1	2	0	2	0	2	1	2	2	0	2	2	1	1	2	2	2	0	2	2	2	2	1	0	1	2	0	0	2	2	0	1		0	2	2	0	0	0	1	0	2	2	0	2
AX-94388541	2	0	2	2	2	1	2	1	0	1	1	1	1	2	2	0	2	2	0	1	1	0	1	1	2	1	2	2	2	1	2	2	1	0	0	2	2	0	1	2	0	2	0	2	0	1	1	2	1
AX-94388550	2	1	2	2	2	0	2	1	2	1	1	0	1	2	0	0	2	2	0	1	1	0	1	1	0	1	2	2	2	1	2	2	1	0	0		0	0	0	0	2	2	0	2	1	0	1	2	0
AX-94388582	0	1	0	0	0	0	0	0	1	0	0	0	0	0	0	0	0	0	0	0	0	1	0	0	0	0	0	0	0	0	0	0	0	0	1	0	0	1	0	0	1	0	1	0	1	0	0	0	0
AX-94388588	0	1	0	0	0	1	0	1	1		0	0	0	2	1	0	0	0	0	1	0	1		0	1	0	0	0	0	0	0	0	0	0	1	0	0	0	0	0	1	0	1	0	1	0	1	0	0
AX-94388591	1	2		1	2	2	1	2	2		1	1	2	1	1	2	2	2	2	2	2	2	2	2	1	2	2	1		2	1	1	2	2	2	2	1	2	2	1	2	1	2		2	1	2	1	2
AX-94388592	0	0	0	0	0	0	0	0	0	0	0	0	0		0	0	0	0	0	0	0	0	0	0	0	0	0	0	0	0	0	0	0	0	1	0	0	0	0	0	0	0	0	0	0	0	0	0	0
AX-94388662	2	1	2	2	1	1	1	0	1	0	1	0	0	2	0	1	1	1	1	0	0	1	0	0	0	0	0		0	0		2	1	1	1	0	0	1	1	0	1	1	1	0	1	0	0	2	0
AX-94388664	0	0	0	0	0	0	0	0	0	0	0	1	0	0		0	0	0	0	0	0	0	0	0	0	0	0	0	0	0	0	0	0	0	0	0	0	1	0	0	1	0	0	0	0	0	0	0	1
AX-94388666	2	2		2	1	2	2		2	1	2	2	2	2	2	1	2	2	1	1		1	1	2	2	2	1	2	2	2	2	2	1	1	2	2	2	2	2	2	2	2	2	2	2	2	2	2	2
AX-94388690	1	0		1	0	0	0	0	0	0	1	0	0	2	0	0	0	0	0	1	0	0	0	0	0	0	0	2	0	0	2	2	0	0	0	0	0	0	0	0	0	0	0	0	0	0	1	2	0
AX-94388697		2	0		0	0	2	0		0	1	0	0	2	0	0	0	0	0	0	0	2	0	0	0	0	0	2	0	0	2	2	0	0	2	0	0	2	0	0	2	2	2	0	2	0	0	2	0
AX-94388702	2	1	2	2	2	2	2	2	1	2	2	2	2	0	1	1	2	2	1	2	2	2	2	2	1	2	2	2	2	2	2	2	2	1	1	2	2	1	2	1	1	2	2	2	2	2	2	0	2
AX-94388718	1	2	1	1	2	2	1	1	2		1	2	1	1	1	2	2	2	2			2	2		1		2	1	1			1	2	2	2	2	1	2	2	1	2	1	2		2		2	1
AX-94388739	0	0	0	0	0		1	0	0	0	0	2	1	0	0	2	0	0	2	0	0	0	0	1	0	1	0	0	0	1	0	0	1	2	1	0	0	0	1	0	1	0	0	0	1	2	0	0	2
AX-94388767	0		1	1	0	2		2	2	2		2	2	0	2	2	0	0	2	2	2	2	2	2	2	2	0	0	2	2	0	0	1	2	2	0	2	2	2	2	2		2	2		2	2	0	2
AX-94388771	1	1			2	1	1	2	1	1			1	2	2	1	2	2	1	2	2	1	2	1	2	1	2	2		1	2	2	2	1	1	2	2	1	2	2	1	2	1	2	2	2	2	2
AX-94388796	2	0	2	2	0	0	0	0	0	0	1	0	0	2	1	0	0	0	0	0	0	0	0	0	1	0	0	2	1	0	2	2	0	0	0	0	1	0	0	1	0	0	0	1	0	0	0	2	0
AX-94388828	2	1	2	2	2	2	2	2	1	2	2	2	2	0	2	2	2	2	2	2	2	1	2	2	2	2	2	2	2	2	2	2	2	2	1	2	2	1	2	2	1	2	1	2	1	2	2	0	2
AX-94388831	0	0	0	0	0	0	0	0	0	0	0	0	0	0		0	0	0	0	0	0	0	0	0	0	0	0	0	0	0	0	0		0	0	0	0	0	0		0	0	0	0	0	0	0	0	0
AX-94388846	0	0	1		1	0		0	0	1			0	1	0	1	2	2	1	0	0	0	1	0		0	2		0	0			0	1	0	2	0	0	0	0	0	0	0	0		1	0	1
AX-94388862	1	2	1	1	1	2	2	1	2	1		2	2	2	2	1	1	1	1	1	1	2	1	2	2	2	2	2	2	2	2	2	1	1	2	2	2	2	2	2	2	2	2	2	2	1	1	2	1
AX-94388866	1	2	1	1	0	0	0	0	0	1		1	0	0	0	0	0	0	0	0	1	2	0	0	0	0	0	1	0	0	1	2	0	0	0	0	2	2	0	2	0	0	0	0	1	0	0	0	1
AX-94388894	1	0	1	1	1	0	0	1	0	2	1	1	0	2	0	1	1	1	1	1	1	0	2	0	0	0	1	2	0	0	2	2	1	1	0	1	0	0	0	0	0	0	0	0	0	1	1	2	1
AX-94388905	1	1	1	1	1	1	1	1	1	2	1	2	1	1	2	1	1	1	1	1	1	1	1	1	2	1	1	1	0	1	1	1	1	1	1	1	2	1	1	2	1	1	1	0	1	2	1	1	2
AX-94388912	0	2	0	0	2	2	1	1	2		0	2	2	2	2	1	2	2	1	1	1	2	1		2	2	2	1	2	2	1	2	0	2	2	2	1	2	2	0	2	1	2	2	2	2	1	0	2
AX-94388933	2	1	2	2	1	2		2	0	2	1	2	2	1	2	2	1	1	2	2	2	1	2	2	2	2	2	1	2	2	1	1	1	2	2	2	2	2	2	2	2	2	0	2	2	2	2	1	2
AX-94388953	0	2	0	0	2	2	2	2	2	2	1	2	2	0	2	2	2	2	2	2	2	2	2	2	2	2	2	1	1	2	1	0	2	2	2	2	2	2	2	2	2	2	2	1	2	2	2	0	2
AX-94388983	2	2	2	2	2	2	2	2	2	2	2	2	2	2	2	2	2	2	2	2	2	2	2	2	2	2	2	2	2	2	2	2	2	2	2	2	2	2	2	2	2	2	2	2	2	2	2	2	2
AX-94388987	1	0	1	1	0	0	0	0	0	0	1	0	0	2	0	0	0	0	0	0	0	0	0	0	0	0	0	1	0	0	1	2	0	0	0	0	0	0	0	0	0	0	0	0	0	0	0	2	0
AX-94388999	2	2	2	2	2	2	2	2		2	2	2	2	2	2	2	2		2	2	2	2	2	2	2	2	2	2	2	2	2	2	2	2	2	2	2	2	2	2	2	2	2	2	2	2	2	2	2
AX-94389026	2	1	2	2	2	1	2	1	1	1	2	1	1	2	1	1	2	2	1	1	1	1	2	1	1	1	2	2	2	1	2	0	2	1	1	2	1	1	1	1	1	2	1	2	1	1	1	2	1
AX-94389031	2	0	2	2		2	2	2	2	2		2	2	2	2	2	0	0	2	2	2		2	2	2	2		2	2	2	2	2	1	2	0	1	2	1	2	2	2		2	2		2	2	2	2
AX-94389048	1	0	1	1	1		1	2	0	2	1	2	2	2		2	1	1	2	1	2	0	2	1	1	1		2		1	2	2		2	0		1	0	2	1	0		0	0	0	2	2	2	2
AX-94389056	2	2	2	2	2	2	2	2	2	2	2	2	2	2	1	2	2	2	2	2	2	2	2	2	1	2	2	2	2	2	2	2	1	2	2	2	1	2	2	2		2	2	2	2	2	2	2	2
AX-94389059	0	1	0	0	2	2	1	1	1	1	1	1	2	0	1	1	1	2	1	1	1	1	1	2	1	2	2		1	2		0	2	1	1	2	1	1	2	1	1	0	1	1	2	1	1	0	1
AX-94389081	1	1	1	1	2	2	2	2	0	2	1	2	2	0	2	2	2	2	2	2	2	2	2	2	2	2	2	0	2	2	0	0	2	2	2	2	2	2	2	2	2	2	1	2	0	2	2	0	2
AX-94389087	0	0	0	0	0	0	0	0	0	0	0	0	0	0	0	0	0	0	0	0	0	0	0	0	0	0	0	0	0	0	0	0	0	0	0	0	0	0	0	0	0	0	0	0	0	0	0	0	0
AX-94389122	1	1	1	1	0	2	1	2	1	2		2	2	1	2	1	1	1	2	2	2	1		2	2	2	1	1	1	2	1	1		1	1	1	2	2	2	2	2	1	1	1		2	2	1	2
AX-94389172	1	2	2		2	2	2	1	2	1	2	1	2	2	2	0	2	2	2	1	1	2	2	2	2	2	2	2	2	2	2	2	2	2	2	0	2	2	2	2	2	2	2	2	2	2	1	2	2
AX-94389178	2	0	2	2	2	1	2	2	0	2	2	2	2	2	2	2	2	2	2	2	2	1	2	2	2	2	2	2	2	2	2	2	2	2	1	1	2	0	2	2	1	2	1	2	1	2	2	1	2
AX-94389186	1	2	1	1	2	2	0	2	2	2	2	2	2	0	2	2	2	2	2	2	2	2	2	2	2	2	2	1	2	2	1	0	2	2	2	2	2	2	2	2	2	2	2	2	2	2	2	0	2
AX-94389190	2	0	1	1	2	2	2	2	1		2	2	2		2	2	2	2	2	2	2	0	1	2	2	1	2	1	2	2	1	0	2	2	0	2	2	0	1	2	2	2	1	2	2	2	2	1	2
AX-94389219	0	1	0	0	2	2	1	2	1	2	1	2	2			2	2	2	1	2	2	1	1	2	2	2	2	0	2	2	0	0	2		1	2		1	2	2	1	2	1	2			2	0	2
AX-94389252	2	2	2	2	2	2	2	2	2	2	2	2	2	2	2	2	2	2	2	2	2	2	2	2	2	2	2	2	2	2	2	2	2	2	2	2	2	2	2	2	2	2	2	2	2	2	2	2	2
AX-94389273	0	0	0	0	0	0	0	0	0	0	0	0	0	0	0	0	0	0	0	0	0	0	0	0	0	0	0	0	1	0	0	0	0	0	0	0	0	0	0	0	0	0	0		0	0	0	0	0
AX-94389275	0	0	0	0	2	2	2	2	0	2	2	2	2	0	2	2	2	2	2	2	2	0	2	2	2	2	2	1	2	2	1	0	2	2	0	2	2	0	2	2	0	2	0		0	2	2	0	2
AX-94389302	2	0	2	2	2	2	0	1	0	1		1	2	2	0	2	2	2	2	1	1	0	1	2	0	2	2	2	2	2	2	2	2	2	0	2	0	0	2	0	0	0	0	2	0	1	1	2	1
AX-94389309	0	1	0	0	0	1	1		1	0	0	0	0	2	0	1	0	0	1		0	1	0	0	1	0	0	0	1	0	0	0	0	1	1	0	0	1	0	0	1	1	1	1	1	1	0	2	0
AX-94389323	2	2	2	2	2	2	2	2	2	2	2	2	2	2	2	2	2	2	2	2	2	2	2	2	2	2	2	2	2	2	2	2	2	2	2	2	2	2	2	2	2	2	2	2	2	2	2	2	2
AX-94389332	0	0	0	0	0	0	0	0	0	0	0	0	0	0	0	0	0	0	0	0	0	0		0	0	0	0	0	0	0	0	0	0	0	0	0	0	0	0	0	0	0	0	0	0	0	0	0	0
AX-94389344	0	2	0	0	2	2	2	2	2	2	2	2	1	0	2	2	2	2	2	2	2	2	2	1	2	1	2	1	0	1	1	0	2	2	2	2	2	2	2	2	2	2	2	0	2	2	2	0	2
AX-94389348	2	2	2	2	2	2	2	2	2	2	2	2	2	2	2	2	2	2	2	2	2	2	2	2	2	2	2	2	2	2	2	2	2	2	2	2	2	2	2	2	2	2	2	2	2	2	2	2	2
AX-94389360	0	0	0	0	0	0	0	0	0	0	0	0	0	0	0	0	0	0	0	0	0	0	0	0	0	0	0	0	0	0	0	0	0	0	0	0	0	0	0	0	0	0	0	0	0	0	0	0	0
AX-94389395	1	0	1	1	2	2	0	2	0	1	1	2	2	0	2	2	0	0	2	2	2	0	1	2	2	2	2	0	1	2	0	0	2	2	0	0	2	0	2	2	1	0	0	1	0	2	2	0	2
AX-94389401	0	0	0	0	0	1	2	0	0	0	0	1		0	0	0	2		0	0	0	0	0	2	0	2	0	0	2	2	0	0		0	0	0	0	0	0	0	0	0	0	2	0	0	0	0	1
AX-94389403	0	0	0	0		0	0	0	0	0	0	0	0	0	0	0	0	1	0	0	0	0	1	0	0	0	0	0	0	0	0	0	0	0	0	0	0	0	0	0	0	0	0	0	0	0	0	0	0
AX-94389406	2	1	2	2	1	1	1		1	1		1	1	2		1	1					1	1		1	1	1	2	1	1	2	2	1	1	1		1	1	1	1	1	1		1	1	1		2	1
AX-94389415	2		2	2	2	2	2	2	1	2	2	2	2	2	2	2	2	2	2	2	2	0	2	2	2	2	2	2	2	2	2	2	2	2	0	2	2	0	2	2	1	2	1	2	0	2	2	2	2
AX-94389448	0	0	0	0	0	0	0	0	0	0	0	0	0	0	0	0	0	0	0	0	0	0	0	0	0	0	0	0	0	0	0	0	0	0	0	0	0	0	0	0	0	0	0	0	0	0	0	0	0
AX-94389476			1	1	1	1	0	2	1	2		1		2	1		1	1	1	2	2		2	1	1	1	1		1	1	2	2	1		2	1	1	2		1		0	2	1				2
AX-94389497	1	0	1	1	0	0	0	0	0	1	1	1	0	2	0	2	0	0	2	0	0	0		0	0	0	0	1	0	0	1	2	1	2	0	0	0	0	1	0	0	1	0	0	0	1	0	2	1
AX-94389547	0	0	0	0	0	0	0	0	0	0	0	0	0	0	0	0	0	0	0	0	0	0	0	0	0	0	0	0	0	0	0	0	0	0	0	0	0	0	0	0	0	0	0	0	0	0	0	0	0
AX-94389552	0	1	1	1	1	1	1	1	1	2	2	1	1	1		1	1	1	2	1	2	1	2	1	1	1	1	1	0	1	1	1	2	2	1	1	2	1	1	2	1	1	1	0	1	2	1	1	2
AX-94389604	2	2	2	2	2	0	2	0	2	1	1	0	0	2	0	0	2	0		0	0	2	0	0	0	0	0	2		0	2	2	0	0	2	0	0	2	0	0	2	0	2	0	2	0	0	1	0
AX-94389623	2	2	2	2	2	2	2	2	2	2	2	2	2	1	2	2	2	2	2	2	2	2	2	2	2	2	2	2	2	2	2	2	2	2	2	2	2	2	2	2	2	1	2	2	2	2	2	1	2
AX-94389645	0	1	0	0	0	0	0	0	1	0	0	0	0	0	0	0	0	0	0	0	0	1	0	0	0	0	0	0	0	0	0	0	0	0	1	0	0	1	0	0	1	0	1	0	1	0	0	0	0
AX-94389654	0	0	0	0		1		1	0	1	1	0	0	1	0	1	0	0	1			0	0	0	1		1	1	0	0	1	1	0	0	0		1	1	0	1	0	1	0	0		0	1		1
AX-94389660		1	1	1	2		1	2	1	2	1	1	1	0	2		2	2	2	2	2	1	2	2		1	1		2	1	1	0	2	2	1		2	1	2	2			1	2	1	2	2	0	2
AX-94389700	1	1		1	1	2	1	2	1	2	2	2	2	0	1	2	1	1	2	2	2	1	2	2	1	2	1		1	2		0	2	2	1	1	2	1	2	2	1	1	1	1	1	2	2	0	2
AX-94389785	0	1	0	0		0		0	0	0	0	0	0	0	0	0	1	0	0	0	0	1	0	0	0	0	0	0	0	0		0	0	0	1	0	0	0	0	0	0	1	1	0	0	0	0	0	0
AX-94389887	2	2	2	2	0	2	2	2	2	2	2	2	2	2	2	2	0	0	2	2	2	2	2	2	2	2	0	2	2	2	2	2	1	2	2	0	2	2	2	2		2	2	2	1	2	2	2	2
AX-94389893	1	2	1	1	0	1	1	1	1	2	2	1	2	1	2	2	1	1	1	1	1	1	2	2	2	2	0	2	1	2	2	1	1	1	1	0	2	1	1	2	2	1	2	1	1	1	1	1	2
AX-94389905	2	1	2	2	1	2	2	2	1	2	2	2	1	0	2	2	1		2	2	2	2	2	2	2	2	1	2	2	2	2	2	2	2	1	1	2	1		2	1	2	1	2		2	2	0	2
AX-94389933	0	0	0	0	0	0	0	1	0	2	0	0	1	0	0	1	2	2	1	0		1	1		0		0	0		0	0	0	2			0	0	0	1	0	0	0	0	1	0	0	0	0	0
AX-94389966	0	0	0	0	2	1	0	1	0	1		2	1	0	2	2	2	2	2	1	1	0	1	1	2	1	2	0	0	1	0	0	2	2	0	2	2	0	1	2	0	0	0	0	0	2	1	0	2
AX-94389988	0	1	0	0	0		0	1		0	1	1	1		0	1	0	1		1	1	0	1	0	0	0			1			0	0	0	0	0	0	0	0		0	0	1	0	0	0	1		0
AX-94390027	2	2		2	1	2	2	2	2	2	2	2	2	1	2	2	1	1	2	2	2	2	2	2	2	2	1	2	2	2	2	1	2	2	2	1	2	2	2	2	2	2	2	2		2	2	1	2
AX-94390040	0	2	0	0	1		2	2	2	2	0	1	1	0	1	1	2	2	1	2	2	2	2	2	1	1	2	0	1		0	0	2	2	2	2	1	2	1	1	2	1	2	1	2	1	2	0	1
AX-94390054	1	2	1	1	2	0	2	1	2	1	1	1	1	0	2	0	2	2	0	2	1	2	1	1	2	0	2	1	2	1	1	0	1	0	2	2	2	2	0	2	2	2	2	2	2	1	2	0	1
AX-94390065	0	2	0	0	2	1	0	0	2	1		1	1	0	1	2	2	2	0	0	0	2	0	1		1	0		0	1		0	1	0	2	0	0	2	1		2	0	2	0	2	0	0	0	0
AX-94390068	2	2	2	2		2	1	2	1	2	2	2	2	2	2	2	2	2	2	2	2	2	2	2	2	2	2	2	2	2	2	2	2	2	2	2	2	2	2	2	1	1	2	2	1	2	2	2	2
AX-94390104	1	1	1	1	0	1	0	1	1	1	1	1	1	1	1	1	0	0	1	1	1	1	1	1	1	1	1	1	1	1	1	1	0	1	1	1	1	1	1	1	1	0	1	1	1	1	1	1	1
AX-94390109	0	0	0	0	0	0	0	0	0	0	0	0	0	0	0	0	0	0	0	0	0	0	0	0	0	0	0	0	0	0	0	0	0	0	0	0	0	0	0	0	0	0	0	0	0	0	0	0	0
AX-94390124	2	0	2	2	0	0	0	0	0	0	1	0	0	2	0	0	0	0	0	0	0	0	0	0	0	0	0	2	0	0	2	2	0	0	0	0		0	0	0	0	0	0	0	0	0	0	2	0
AX-94390146	1	2	1	1	2	2	2	2	2	2	1	2	2	0	2	2	2	2	2	2	2	2	2	2	2	2	2	1	2	2	1	0	2	2	1	2	2	2	2	2	2	2	2	2	2	2	2	0	2
AX-94390150	1	1	0	0	2	0	0	1	2	0	0	0	1	0	0	0	0	0	0	1	1	0	0	0	0	0	0	0	0	0	0	0	1	0	1	0	0	2	0	0	0	0	2	0	0	0	1	0	0
AX-94390156	2	1	2	2	1	2	0	2	2	2	2	2	2	0	2	2	2	2	2	2	2	2	2	2	2	2	1		2	2		0	2	2	1	1	2	0	2	2		1	1	2	2	2	2	0	2
AX-94390169	2	0	2	2	2	1	0	1	0		1	1		2	2	0		2	0	1		0	1	2	2	2	2	1	2		1	2	1	0	0	2		0	1	2	0	0	0	2	0	1		2	1
AX-94390173	0	2	0	0	1	2	1	2	2	2	1	2	2	0	1	1	2	2	1	2	2	2	2	2	2	2	0		1	2		0	1	1	1	0	1	1	2	1	2	1	2	1	1	1	2	0	2
AX-94390220	1	1	1	1	1	1	1	1			1	1	1	1	1	1	1	1	1	2		1	1	1	2	1		1	2	1	1	1		1	1	1	2	1	1	1	1			2	1	1	1		1
AX-94390222	1	2	1	1	2	2	2	1	2	1	2	1	2	0		1	2	2	2	1	1	2	1	2	2	2	2	2	1	2	2	2	2	1	2	2	2	2	2	2	2	2		1	2	1	1	0	1
AX-94390259	2	1	2	2	2	2	2	2	1	2	2	0	2	2	2		1	1	2	2	2	1	2	2	2	2	2	2	2	2	2	2	2	0	1	2	2	1	2	2	1	2	1	1			2	2	2
AX-94390309	0	1	0	0		0	0	0	0	0	0	0		0	0	0	0	0	0	0	0	0	0	0	0	0	0	0	0	0	0	0	0	0	0	1	0	0	0	0		0		0	0	1	1	0	0
AX-94390334	1	1	1	1	2	0			1	1	2	2	2	1	2	1	2	2	1	1	2	0	1	2	2	2	2	2	2	2	2	1	2	1	1	2	2	2	1	2	2	2		2	2	2		1	2
AX-94390361	0	0	0	0	0	0	0	0	0	0	0	0	0	0	0	0	0	0	0	0	0	0	0	0	0	0	0	0	0	0	0	0	0	0	0	0	0	0	0	0	0	0	0	0	0	0	0	0	0
AX-94390387	1	1	1	1	1	1	2		1	1	1	1		1	1	1	1	1	0	1	1			1	0	1		1				0	1				1		0	1	1	0			1	1	1	0	1
AX-94390395	2	2	2	2	2	0	0	0	2	2	0	0	0	2	2	0	2	2	0	0	0	2	2		2		2	2	2		2	2	0	0	2	2	2	2	2	2	2	2	2	2	2	0	0	2	2
AX-94390402	2	0	2	2	2	2	2	2	0	2	2	2	2	2	2	2	2	2	2	2	2	0	2	2	2	2	2	2	2	2	2	2	2	2	0	2	2	0	2	2	0	2	0	1	0	2	2	2	2
AX-94390423	0	0	0	0	0	0	0	0	0	0	0	0	0	0	0	0	0	0	1	0	0	1	0	0	0	0	0	0	0	0	0	0	0	1	0	0	0	0	0	0	0	0		0	0	0	0	0	0
AX-94390461		1		0	1	0		0	1	0	0	0	0	0	0	0	0	0	0	0	0	1	0	0	0	0	0	0	0	0	1	0	0	0	1		0	1	0	0		0	1	0	1	0	0		0
AX-94390512	1		1	1	0	0	1	1	0	1	1	0	0	1	0	1	0	0	1	1	1	0	1	0	0	0	0	0	1	0	0	1	0	1	0	0	0	0	0	0	0	1	0	1	0	0	1	1	0
AX-94390515	1	1	1		2	2			1	1	1	1	1	1	1	1	2	1	1	1		1	1	2	1		2		2	2		2	2	1	1	2	1	1	1	2			1	2	1	1		1	2
AX-94390520	2	0	2	2	0	1	2	1	0	1	1	1	2	2	0	2	0	0	2	0	1	0	1	2	0	2	0	1	2	1	1	2	1	2	0	0	0	0	1	0	0	2	0	2	0	1	1	2	1
AX-94390546	2	2	2	2	2	2	2	2	2	2	2	2	2	2	2	2	2	2	2	2	2	2	2	2	2	2	2	2	2	2	2	2	2	2	2	2	2	2	2	2	2	2	2	2	2	2	2	2	2
AX-94390554	0	0	0	0	0	0	0	0	0	0	0	0	0	2	0	0	0	0	0	0	0	0	0	0	0	0	0	0	0	0	0	0	0	0	0	0	0	0	0	0	0	0	0	0	0	0	0	2	0
AX-94390557	2	2	2	2	2	2	2	2	1	2	2	2	2	2	2	2	2	2	2	2	2	2	2	2	2	2	2	2	2	2	2	2	2	2	1	2	2	2	2	2	2	2	2	2	1	2	2	2	2
AX-94390595	1	0	1	1	2	2	0	2	0	2	1	2	2	0	2	2	2	2	2	2	2	0	2	2	2	2	2	0	0	2	0	0	2	2	0	2	2	0	2	2	0	0	0	0	0	2	2	0	2
AX-94390606	2	0	2	2	2	0	0	0	0	0	2	0	0	2	2	0	2	2	0	0	0	0	1	0	0	0	2	2	2	0	2	2	0	0	0	2	0	0	2	2	0	0	0	2	0	0	0	2	0
AX-94390621	2	1	2	2	1	2	2	2	2	2	1	2	2	0	1	0	1	1	2	2	2		2	2	1	2	1	0		2	0	0		1	1	2	1	2			2	2	1	2	2	2	2	0	1
AX-94390627	2	2	2	2	2	2	2	2	2	2	2	2	2	0	2	2	2	2	2	2	2	2	2	2	2	2	2	2	2	2	2	2	2	2	2	2	2	2	2	2	2	2	2	2	2	2	2	0	2
AX-94390658	0	1	0	0		1	2	1	1	1	1	1	1	0	0	1	1		1	1	1	2	1	1	0	1	2	0	1	1	0	0	1	1	2	2	1		1	1	2		2	1	2	1	1	0	1
AX-94390674	1	2	2	2	1	2	2	2	2	2	2	2	2	2	2	2	2	2	2	2	2	2	2	2	2	2	2	2	2	2	2	2	2	2	2	2	2	2	2	2	2	2	2	2	2	2	2	2	2
AX-94390699	1		1	1	1	2	2			1	1	1	1	0	2	1	2	2	1	0		2			2		2	0	1					1	2	2	2	2	2	2	2		2	0	2	1	0	1	1
AX-94390714	0	2	0	0	0	0	0	0	2	0	0	0	0	0	0	0	0	0	0	0	0	2	0	0	0	0	0	0	0	0	0	0	0	0	2	0	0	2	0	0	2	0	2	0	2	0	0	0	0
AX-94390737	2	2	2	2	2	2	2	2	2	2	2	2	2	2	2	2	2	2	2	2	2	2	2	2	2	2	2	2	2	2	2	2	2	2	2	2	2	2	2	2	2	2	2	2	2	2	2	1	2
AX-94390750	0	0	0	0	0	1	2	1	0	1	1	1	1	0	0	2	2	2	2	1	1	0	1	1	0	1	0	0	0	1	0	0	2	2	0	0	0	0	1	0	0	2	0	0	0	1	1	0	1
AX-94390755	1	2	1	1	2	2	1	2	2	2	1	2	2	0	2	2	2	2	2	2	2	2	2	2	2	2	2	0	2	2	0	0	2	2	2	2	2	2	2	2	2	1	2	2	2	2	2	0	2
AX-94390773	1	0	1	1	2	2	1	2	0	2	2	2	2	0	2	2	2	2	2	2	2	0	2	2	2	2	2	1	2	2	1	0	2	2	0	2	2	0	2	2	0	2	0	2	0	2	2	0	2
AX-94390819	1	0	0	1		0		0	0			0	1	0	0	0	0	0	0	0	0	0	0	0	0	0	1	0	0	0		0	0	0	0	1	0	0	0	0	0	0	0	0	0	0	0		0
AX-94390865	1	0	1	1	0	0	0	0	0	0	1	0	0	2	0	0	0	0	0	0	0	0	0	0	0	0	0	1	0	0		2	0	0	0	0	0	0	0	0	0	0	0	0	0	0	0	2	0
AX-94390866	1	1	1	1		1	0	2	0	1			1	0	1	1			1		2	1		1	1		2	0	2	1	0	0	1	1	2	2	1	0	1	1	0	0	1	2	0	1	2	0	1
AX-94390876	0	1	0	0	1	1	0	0	1	0	0		1	2	1	1	1	1	1	1	0	1	1		1		1	0	0		1	0	1	1	0	1	0	1	1	1	1	0	1	0	0	1		2
AX-94390925	1	2	1	1	2	2	2		2	1	2		1	0	0	2	2	2	2		1	2	1	1	0	1	2	1	0	1	1	0	2	2	2	2	0	2	2	0	2	2	2	0	2	1	1	0
AX-94390977	1	2	1	1	2	2	2	2	2	2	1	1	2	0	0	2	2	2	2	2	2	2	2	2	0	2	2	1	2	2	1	0	2	2	2	2	0	2	2	0	2	2	2	2	2	1	2	0	1
AX-94391025	2	1		2	2	2	1	2	1	2	2	2	2	0	1	2	2	2	2	2	2	1	2	2	1	2	2	2		2	2	2	2	2	1	2	1	1	2	1	1	1	1		1	2	2	2	2
AX-94391027	2	1	2	2		2	2		2		2		1	2	1	1	1			2	2	1	1	1		2	1	2	2	2	2	2	1	1	1	1	1	1	2	2	1	2	1	2		2	2	2
AX-94391050	0	2	0	0	1	1	1	1	2	1		1	1	0	1	1		1	1		1	2	1	1	1	1	1	2	1	1	2	2	2	1	1	1	1	1	1	1	2		1	1	2	1	2	0	1
AX-94391057	1	1	1	1	1	0	1	1	1	1	1	1	1	1	1	1	1	1	0	1	1	1	1	1	1	1	1	1	1	1	1	1	1	0	1	1	1	1	0	1	1	1	1	1	1	1	1	1	1
AX-94391077	1	2	1	1	2	2	2	2	2	2	2	2	2	0	2	2	2	2	2	2	2	2	2	2	2	2	2	1	2	2	1	0	2	2	2	2	2	2	2	2	2	2	2	2	2	2	2	0	2
AX-94391106	1	2	1	1	1	2	1	2	2	2	0	2	2	0	2		1	1	2	2	2	2	2	2		2		0	2	2	0	0	1	2	2	1	2	2		2	2	2	2	2	2	2	2	0	2
AX-94391145	1	2	1	1	2	2	2	2	2	2	2	2	2	0	2	2	2	2	2	2	2	2	2	2	2	2	2	1	2	2		0	2	2	2	2	2	2	2	2	2	2	2	2	2	2	2	0	2
AX-94391212		0		0	0	0	0	0	0	0	0	0	0	0	0	0	0	0	0	0	0	0	0	0	1	0	0	0	0	0	0	0	0	0	0	0	0	0		0	0	0	0	0	0	0	0	0	0
AX-94391225	1	0	1	1	0	2	0	1	0	1	1	1		2	0	2	0	0	2	1	1	0	1	2	0	2	0	1	1	2	1	2	1	2		0	0	0	2	0	0	0	0	1	0	1	1	2	1
AX-94391230	2	1	2	2	1	0	0	0	1	0	2	0	2	2	2	0	0	0	1	0	0	1	0		2	2	0	2	1		2	2	0	0	1	0	2	1	2	2	1	0	1	1	0	0	0	2	0
AX-94391239	2	1	2	2	2	2	2	2		2	1	2	2	2	2	2	2	2	2	2	2	0	2	2	2	2	2	1	2	2	1	2	2	2	0	2	2	0	2	2		2	1	2	0	2	2	2	2
AX-94391282	0	0	0	0	2	1	0	2	0	2		2		0	2	2	2	2	2	2	2	0	2	1	2	1	2	1	0	1	1	0	2	2	0	2	2	0	1	2	0	1	0	0	0	2	2	0	2
AX-94391308	0	2	1		0	2	2	2	2	2	1	2	2	0	2	2	0	0	2	2	2	2	2	2	2	2	0	1	2	2	1	0	1	2	2	0	2	2	2	2	2	2	2	2	2	2	2	0	2
AX-94391317	2	2	2	2	2	2	2	2	2	1	2	2	2	1	2	2	2	2		2	2	2	2	2	2	2	1	2	1	2	2	1	2	0	2	1	2	2	2	2	2	2	2	1	2	2	2	1	2
AX-94391320		0	0	0	1	1	0	0	0	0	0	0	0	1	0	1	1	1	1	0	0	0	0	0	0	0	0	0	0	0	0	1	1	1	0	0	0	0	0	0	0	0	0	0	0	0	0	1	0
AX-94391358	2	2	2	2	2	2	2	2	2	2	2	2	2	2	2	2	2	2	2	2	2	2	2	2	2	2	2	2	2	2	2	2	2	2	2	2	2	2	2	2	2	2	2	2	2	2	2	2	2
AX-94391368	0	1	0	0	0	1	0	1	0	0	1	0	0	1	0	1	0	0	1	1	1	1	1	0	0	0	2	1	0	0	1	1	0	1	0	2	0	0	1	0	0	0	1	0		2	1	1	2
AX-94391376	2	1	2	2	1	2	2	2	1	2	2	2	2	2	2	2		2	2	2	2	2	2	2	2	2	2	2	2	2		2		2		2	2	1	2	2	2	2		2	1	2	2	2	2
AX-94391381	0	1	0	0	1		1	1	1	1		1	1	1	1	1	1	1	1	1	1	1	1	1	1	1	1			1	0	0	1	1	0	1	1	1	1	1	1	1	1	1	0	1	1	1	1
AX-94391383	0	0	0	0	0	2	0	1	0	0	2	2	1	2	2	2	1	0	2	1		0	1	1	2	1	1	2	1	1	2	2	1	2			2	0	2	2	0	0	0	0	0	2	1	2	2
AX-94391387	0	0	0	0	1			1	0	0		1		0	1	1		1	1		1	0	1	1	1	0	0	0			0	0		1	0	0	1	0	0	1	0	0	0	0	0	0			0
AX-94391474	2		2	2	1	2	2	2	1	2	2	2	2	0	2	2	2	2	2	2	2	2	2	2		2	2	1	2	2	1	0	2	2	0	1	2	1	2	2	2	2	2	2		2	2	0	2
AX-94391485	0	2	0	0	0	0	0	0	2	0	0	0	0	0	0	0	0	0	0	0	0	2	0	0	0	0	0	0	0	0	0	0	0	0	2	0	0	2	0	0	2	0	2	0	2	0	0	0	0
AX-94391492	0	1	0	0	0	0	1	0	0	0	0	0	0	0	0	0	0	0	0	0	0	0	0	0	0	0	0	0	0	0	0	0	0	0	0	0	0	0	0	0	0	1	0	0	0	0	0		0
AX-94391513	2	2	2	2	2	2	2	2	2	2	1	2	2	2	2	1	2	2	2	2	2	2	2	2	2	2	2	1	2	2	1	2	2	2	2	2	2	2	2	2	2	2	2	2	2	2	2	2	2
AX-94391562	0	1	0	0	0	0	0	0	1	0	0	0	0	2	0	0	0	0	0	0	0	1	0	0	0	0	0	0	0	0	0	0	0	0	1	0	0	1	0	0	1	0	1	0	1	0	0	2	0
AX-94391669	0	0		0	0	0	0	0	0	1	1	1		1	1	1	0	0	1	0	0	0	0		1		1		0		1	0	1	1	0	1	0	1	1	0	0	0	0	0	0	1	0	1	1
AX-94391691	0	0	0	0	0	0	2	0	0	0	1	0	0	0	0	0		0	0	0	0	0	0	0	0	0	0	1	0	0	1	0	0	0	0	0	0	0	0	0	0	2	0	0	0	0	0	0	0
AX-94391718	2	2	2	2	2	2	2	2	2	2	2	2	2	2	2	2	2	2	2	2	2	2	2	2	2	2	2	2	2	2	2	2	2	2	2	2	2	2	2	2	2	2	2	2	2	2	2	2	2
AX-94391740	2	2	2	2	2	2	2	2	2	2	2	2	2	2	2	2	2	2	2	2	2	2	2	2	2	2	2	2	2	2	2	2	1	2	2	2	2	2	2	2	2	2	2	2	2	2	2	2	2
AX-94391795	2	2	2	2	2	2	2	2	2	2	2	2	2	1	2	2	2	2	2	2	2	2	2	2	2	2	2	2	2	2	2	2	2	2	2		2	2	2	2	2	2	2	2	2	2	2	1	2
AX-94391816	0	0		0	1	1	0	0			0	1	0	0	1	1		1	1	0	0	0	0	0	1	0	1	0	0		0		0	1	0	1	1	0	1	1	0	0	0	0	0		0	0
AX-94391829	1	0	1	1	1	1	1	1	1	1	1	1	1	1	1	1	2		1	1	1	0	1	1	1	1	1		1	1		0		1			1	0	1	1	0	1	1	1	0	1	1	1
AX-94391836	2	2	2	2	2	2	2	2	2	2	2	2	2	2	2	2	2	2	2	2	2	2	2	2	2	2	2	2	2	2	2	2	2	2	2	2	2	2	2	2	2	2	2	2	2	2	2	2	2
AX-94391867	2	0	2	2	0	0	0	1	0	1	0	0		2	0	0	0	0	0	1	1	0	1	0	0	0	0	1	1	0	1	2	0	1	0	0	0	0	0	0	0	0	0	1	0	0	1	2	0
AX-94391905	2	0	2	2	0	1	2	2	0	2		1	2	0	2	1	0	0	1	2	2	2	2	2	2	2	1	2	1	2		1		1	1		2	0		2	1	1	1	1	1	2	2	0	1
AX-94391923	0	1	0	0	2	2	1	2	1	2	2	2	2	0	0	2		1	2	2	2	1	2	2	1	2	2	1	1	2	1	0	2	2	2	2	1	2	2	1	2		1		2	2	2	0	2
AX-94391943	1	2		1	0	0	0		2	0	1	0	0	1	0	0	0	0	0	0	0	2	0	0	0	0	0	1	1	0	1		0	0	2	0	0	2	0	0	2	0	2	1	2	0	0	1	0
AX-94391998		1		0	1	0	1	0					0	2	0		1	1	1	0	0	0	1	0	1	0	0	0	0	0	0	0	0	0	1	0	0	1		0	0		1	0			0	2
AX-94392023	2	0	2	2	0	1	0	1	0	2	2	1	1	2	1	1	0	0	1	1	1	0	1	1	1	1	1	2	1	1	2	0		1	0	1	1	0	1	1	0	1	0	1	0	2	1	2	2
AX-94392054	2	2	2	2	2	2	2	2	2	2	2	2	1		2	2	2	2	2			2	2	2	2	2	2	2	2	2	2	2	2	2	2	2		2	2	2	2	1	2	2	2	2	2	2	2
AX-94392063	2	1	2	2	1	1	2	1	1	1	2	2	1	0	1	1	1	1	1	1	1	1	1		1		2	2	2		2	2	1	1	1	2	2	1	1	2	1	2	1	2	1	2	1	0	2
AX-94392066	2	2	2	2	2	2	2	2	2	2	2	1	2	2	1	2	2	2	2	2	2	2	2	2		2	2	2	2	2	2	2	2	2	2	2	1	2	2	1	2	2	2	2	2	1	2	2	1
AX-94392079	0	0	0	0	1	0	0	0	0	0	0	0	0	0	0	0	1	1	0	0	0	0	0	0	0	0	0	0	0	0	0	0	0	0	0	0	0	0	0	0	0	0	0	0	0	0	0	0	0
AX-94392127	2	0	2	2	2	2	1	2	0	2	2	2	2	2	1	2	2	2	2	2	2	1	2	2	1	2	2	2	2	2	2	2	2	2	0	2	2	0	2	1	0	1	0	2	0	2	2	2	2
AX-94392133	1	0	1	1	0	0	0	0	0	0	1	0	0	2	1	0	0	0	0	0	0	0	0	0	1	0	0	2	0	0	2	2	0	0	0	0	1	0	0		0	0	0	0	0	0	0	2	0
AX-94392137	0	1	0	0	0	1	1	1	1	1	1	1	1	2	1	1	1	1	1	1	1	1	1	1	1	1	0	0	1	1		0	1	1	1	0	1	0	1	1	1	1	1	1	1	1	1	2	1
AX-94392142	0	0	0	0	0	0	0	0	0	0	0	0	0	0	0	0	0	0	0	0	0	0	0	0	0	0	0	0	0	0	0	0	0	0	0	0	0	0	0	0	0	0	0	0	0	0	0	0	0
AX-94392146	1	2	1	1	0	0	2	0	2	0	0	0	1	0	0	0	0	0	0	0	0	2	0	1	0	1	0	0	2	1	0	0	0	0	2	0	0	2	0	0	2	2	2	2	2	0	0	0	0
AX-94392149	2	0	2	2	2	2	2		2	2	2	2	2	2	2	2	2	2	2	1	2	2	2	2	2	2	2	2	1	2	2	2	2	2	2	2	2	2	2	2	2	2	0	1	2	2		2	2
AX-94392171	0	0	0	0	1		0	1	0		1	1	1	0	1	1		1	0	0	1	0	1	1	1	0	1		1			0	1	1	0	1	1	0	0	1	0	0	0		0		1		0
AX-94392179	0	1	0	0	2	0	1	0	1	0	0	0	0	1	0	1	2	2	1	0	0	1	0	0	0	0	1	0	0	0	0	1	2	1	1	1	0	1	0	0	1	0	1	0	1	0	0	0	0
AX-94392201	0	0	0	0	0	0	0	0	0	0	0	0	0	0	0	0	0	0	0	0	0	2	0	0	0	0	0	0	0	0	0	0	0	0	0	0	0	2	0	0	0	0	0	0	0	0	0	0	0
AX-94392216	1	1	1	1	0	0	0	1	1	0	1	0	0	0	0	0	0	0	0	1	1	0	0	0	0	0	0	1	0	0	1	0	0	0	1	0	0	0	0	0	1	0	1	0		0	1	0	0
AX-94392250	1	2	1	1	0	1	2	1	2	2	1	2	1	0	0	2	2	2	2	1	1	0	0	1	0	1	2	0	2	1	0	0	2	2	0	2	0	1	1	0	0	1	0	2	0	2	1	0	2
AX-94392261	1	1	1	1	0	0	0	0	1	0	0	0	0	0	0	0	0	0	0	0	0	1	0	0	0	0	0	0	0	0	0	0	0	0	1	0	0	1	0	0	1	0	1	0	1	0	0	0	0
AX-94392263	1	0		1	1	2	2	2	1		1	2	2		2	0	2	2	2	2	2	2		2	2	2	1	2	2	0	2	2	0	2	0	2	2		2	2		2	2	2	2	2	2		2
AX-94392265		1	1	1	1	1	1	1	1	1	2	2		0	1		1	1	1	1	1	1	1	2	2	1	2	2			2	2	1	1	1	2	2		1	1	2	2	1	2	1	2	1	0	2
AX-94392281	0		0	0	2		0		2	0	1	1	0	0	2	0	2	2	0	0		0		0	2	0	1	0	0	0	1	0	0	0	0	1	2	2	0	2	0	0	0	0	0		0	0	1
AX-94392290	1	0	1	1	1	1	0	0			1		0	1	0	1	0	0	1	0	0	0		0		0	0	1	0	0	1	1	0	1	0	0		0	1	0	1	0	0	0	0		0	1
AX-94392296	0	0			0	0	0	0	0	0	0	0	0	1	0	0	0	0	0	0	0	0	0	0	0	0	2	0	0	0		1	0	0	0	2	0	0	0	0	0	0	0	0	0	0	0	1	0
AX-94392361	1	0	1	1	1	0	1	0	0	0	0	0	0	1	0	0	1	1	0	0	0	0	0	0	0	0	1	1	1	0	1	1	0	0	0	1	0		0	0	0	0	0	1	0	0	0	1	0
AX-94392365	1	0		1	1	0	1	0	0	0	0	0	0	2	1	0	1	1	0	0	0	0	0	0	1	0	1	1	0	0	2	2	0	0	0	1	1	0	1	1	0	0	0	0	0	0	0	2	0
AX-94392377	0	2	0	0	1	0	2	0	2	0	0	0	0	0	0	0	0	0	0	0	0	2	0	0	0	0	0	0	0	0	0	0	0	0	2	0	0	2	0	0	2	2	2	0	2	0	0	0	0
AX-94392381	2	1	2	2	0	0	1	0	1	0	1	0	0	2	0	0	0	0	0	0	0	0	0	0	0	0	0	2	1	0	2	2	0	0	1	0	0	0	0	0	0	0	1	1	1	0	0	2	0
AX-94392391	0	1	0	0	0		0	0	1	0	0	0	0	0	0	1	0	0	0		0		0	0	1	0	0	0	0	0	0	0	0	0				1		0	1	0	1	0	1	0	0	0	0
AX-94392403	1	1	1	1	2	1	1	1	2		1		1		2		0	0	1	1	1	1	1	1	2	1	2	2	1	1		2	2		2	2	2	2	1	2	2	1	2	1		1	1		2
AX-94392411	1	1			1	2	1	2	2	2	2	2	2	2	2				2	2	2		2	2	2	2	1	2	2	2	2	2	2	2	1		2		2	2	2			2	1	2	2	2	2
AX-94392425	1	2	1	1	2	2	2	2	2	2	1	2	2	0	2	2	2	2	2	2	2	2	2	2	2	2	2	0	2	2	0	0	2	2	2	2	2	2	2	2	2	2	2	2	2	2	2	0	2
AX-94392426	0		0	0	0	0	0	0	0	0	0		0	0	0		1	0	0		0	0	0	0	0	0	0	0	0			0			1	0	0	0	0			0		0	0		1	0
AX-94392445	0	0	0	0	0	0	0	0	0	0	0	0	0	0	0		0	0	0	0	0		0	0	0	0	0	0	1	0	1	0	0	0	0	0	0	1	0	0	0	0	0	1	0	0	0	0	0
AX-94392494	0	0	0	0	0	0	1	0	0	0	0	0	0	0	0	0	0	0	0	0	0	0	0	0	0	0	0	0	0	0	0	0	0	0	0	0	1	0	0	0	0	1	0	0	0	0	0	0	0
AX-94392503	0	0	0	0	0	0	0	0	1	0	0	1	0	0	0	0	0	0	0		0	0	0	0	1	0	0	0	0	0	0	0	0	0	0	0	2	0	0	2	0	0	0	0	0	1		0	1
AX-94392514	1	1	1	1	2	2	2	2	1	2	1	2	2	0	2	2	2	2	2	2	2	1	2	2	2	2	2	0	2	2	0	0	2	2	1	2	2	1	2	2	1	2	1	2	1	2	2	0	2
AX-94392526	2	0	2	2	2	2	2	2	2	1	2	2	2	2	2	2	2	2	2	2	2	2	1	2	2	2	2	2	2	2	2	2	2	2	0	2	2	2	2	2	2	2	0	1	2	2	2	2	2
AX-94392546	1	0	1	1	0	0	0	0	0	0	0	0	0	2	0	0	0	0	0	0	0	0	0	0	0	0	0	1	0	0	1	2	0	0	0	0	0	0	0	0	0	1	0	0	0	0	0	2	0
AX-94392595	2	2	2	2	2	2	2	2	2	2	2	2	2	0	2	2	2	2	2	2	2	2	2	2	2	2	2	2	2	2	2	2	2	2	2	2	2	2	2	2	2	2	2	2	2	2	2	0	2
AX-94392601	1	0	1		0	0	0	0	0	0	1	0	0	2	0	0	0	0	0	0	0	0	0	0	0	0	0		0	0		2	0	0	0	0	0	0	0	0	0	0	0	0	0	0	0	2	0
AX-94392610	2	0	2	2	2	0	1	2	0	2	2	0	1	2	0	0	1	0	0	1	1	2	1	1	0	1	2	2	2	1	2	2	1	0	2	2	0	2	0	0	2	0	0	1	1	0	1	2	0
AX-94392622		1		1		0	2	0	1	0	1	1	0	2	1			1	1	0		1	1	0	2	0	2	1	0	0		1	1		2		0			0	1		1	0	2	1	0	1	1
AX-94392663	1	2	1	1	1	2	2	1	2	1	2	0	2	2	0	2	0	0	2	1	1	0	1	2	0	2	2	2		2	2	2	1	2	2	2	2	2	2	0	2		2	1	2	1	1	2	0
AX-94392664	0	2	0	0	0	0	0	0	2	0	0	0	0	0	0	0	0	0	0	0	0	1	0	0	0	0	0	0	0	0	0	0	0	0	2	0	0	2	0	0	2	0	2	0	2	0	0	0	0
AX-94392676	2		2	2	2	2	2	2	1	2	2	2	2	2	2	2	2	2	2	2	2		2	2	2	2	2	2	2	2	2	2	2	2	2	2	2	1	2	2	1	2	2	2	1	1	2	2	1
AX-94392689	2	2	2	2	2	2	2	2	2	2	2	2	2	2	2	2	2	2	2	2	2	2	2	2	2	2	2	2	2	2	2	2	2	2	2	2	2	2	2	2	2	2	2	2	2	2	2	2	2
AX-94392711	0	2	0	0	0	0	0	0	2	0	0	0	0	0	0	0	0	0	0	0	0	2	0	0	0	0	0	0	0	0	0	0	0	0	2	0	0	2	0	0	2	0	2	0	2	0	0	0	0
AX-94392719	1	1	1	1	1	1	1	1	1	1	2	1	1	1	1	1	1	1	1	1	1	1	1	1	1	1	0	2	1	1	2	2	1	1	1	1	1	1	1	1	1	1	1	1	1	1	1	2	1
AX-94392731	0	2	0	0	0	2	2	2	2	2	2	1	2	0	2	2	2	2	2	2	2	2	2	2	2	2	2	0	2	2	0	0	2	2	2	2	2	2	2	2	2	2	0	2	1	1	2	2	1
AX-94392745	0	0	0	0	2	0	1	0	0	0	1	0	0	0	0	0	0	0	0	0	0	0	0	0	0	0	0	1	0	0	1	0	0	0	0	0	0	0	0	0	0	1	0	0	0	0	0	0	0
AX-94392778	0	0	0	0	0	0	0	0	0	0	1	0	0	2	0	0	0	0	0	0	0	0	0	0	0	0	0		0	0		2	0	0	0	0	0	0	0	0	0	0	0	0	0	0	0	2	0
AX-94392788	0	0	0	0	0	0	0	0	0	0	0	0	0	0	0	0	0	0	0	0	0	0	0	0	0	0	0	0	0	0	0	0	0	0	0	0	0	0	0	0	0	0	0	0	0	0	0	0	0
AX-94392840	2	2	2	2	2	2	1	2	2	2	2	2	2	0	2	2	2	2	2	2	2	2	2	2	2	2	2	2	2	2	2	2	2	2	2	2	2	2	2	2	2	1	2	2	2	2	2	0	2
AX-94392841	1	1	1	1	2	2	0	2	1	2	2	2	2	0	2	2	2	2	2	2	2	1	2	2	1	2	2		2	2		0	2	2	1	2	2	1	2	2	1	0	1	2	1	2	2	0	2
AX-94392897	0	0	0	0	0	0	1	0	2	0	1		1	2	0	1	0	0	1		0	2	0		2	1	2	1	2		1	2	1		2	0	0	0		0	0	1	0	2	0	0	2	2
AX-94392900		2	2	2		1	2	1	2	1	0	0	1	1	0	0	2	2	0	2	2	2	1	1	0	1	2	1	1	1	1		1	0	2	2	0	2	1	0	2	2	2	2	2	0	2	1	0
AX-94392907	1		1	1	2	2	0	1	0	1	1	1	1	1		1	2	2	1	2	1			0		0	2	1	0	1	1		1	1		2		0	0			0		0	0	1	1	1	1
AX-94392934	0	0	0	0	0	0	0	0	0	0	0	0	0	0	0	0	1	1	0	0	0	0	0	0	0	0	0	0	0	0	0	0		0	0	0	0	0	0	0	0	0	0	0	0	0	0	0	0
AX-94392942	2	2	2	2	2	2	2	2	2	2	1	2	2	2	1	2	2	2	2	2	2	2	2	2	1	2		1	2	2	1	2	2	2	2	1	1	2	2	1	2	2	2	2	2	2	2	2	2
AX-94392960	2	1	2	2	2	1	1	0	2	0	1	1	1	2	2	0	2	2	0	0	0	1	0	1	2	1	2	2	1	1	2	2	1	0	1	2	2	2	1	2	1	2	2	1	2	1	0	2	1
AX-94392984	2	2			2	1	2	2	2	1	2	2	1	2	2	1		1	2	2	2	2		2	1	1	2				2	2	2	2		2	2	2	1	2	2				2	2	2	1	1
AX-94392999	0	0	0	0		0	0		0	1		1	1	0	0	2	0	2	2	1				1		0	0	1	0	1		0		2	2	0		0	0	0	0	0	0	0	0			0
AX-94393003	2	2	2	2	2	2	2	2	2	2	2	2	2	2	2	2	2	2	2	2	2	2	2	2	2	2	2	2	2	2	2	2	2	2	2	2	2	2	2	2	2	2	2	2	2	2	2	2	2
AX-94393195	0		0	0	0	0	2	2	2	2	0	0	0	2	0	2	0	0	2	2	2		2	0	0	0	0	0	2	0	0	0	0			0	0	1	0	0	1	2	2	2		0	2	0	0
AX-94393196	0	0	0	0	0	0	0	0	0	0	0	0	0	0	0	0	0	0	0	0	0	0	0	0	0	0	0	0	0	0	0	0	0	0	0	0	0	0	0	0	0	0	0	0	0	0	0	0	0
AX-94393207	0		0	0		0	0	0	2	0	0	0	0		0	0	2	2	0		0	2		0	0	0	2	0	0	0		0	2	0	2	1	0	2	0		2	0		0	2	0		0	0
AX-94393260	2	2	2	2	0	2	2	2	2	2	2	2	2	2	0	2		0	2	2	2	2	2	2	2	2	2	2	2	2	2	2	1	2	2	2	2	2	2	2	2	2	2	2	2	2	2	2	2
AX-94393275	0	1	0	0	0	0	0	0	1	0	0	0	0	0	0	0	0	0	0	0	0	1	0	0	0	0	0	0	0	0	0	0	0	0	1	0	0	1	0	0	1	0	1	0	1	0	0	0	0
AX-94393277	0	1	0	0	2	2	2	2	2	2	1	2	2	0	2	2	2	2	2	2	2	2	2	2	2	2	2	0	0	2	0	0	2	2	1	2	2	0	2	2	1	2	2	0	0	2	2	0	2
AX-94393324	0	0	0	0	0	0	0	0	0	0	0	0	0	0	0	0	0	0	0	0	0	0	0	0	0	0	0	0	0	0	0	0	0	0	0	0	0		0	0	0	0	0	0	0	0	0	0	0
AX-94393325	0	0	0	0	0	0	0	0	0	0	0	0	0	0	0	0	0	0	0	0	0	0	0	0	0	0	0	0	0	0	0	0	0	0	0	0	0	0	0	0	0	0	0	0	0	0	0	0	0
AX-94393357	0	0	0	0	0	0	0	0	0	0	0	0	0	0	0	0	0	0	0	0	0	0	0	0	0	0	0	0	0	0	0	0	0	0	0	0	0	0	0	0	0	0	0	0	0	0	0	0	0
AX-94393362	1	0	1	1	1		2	2	0	2			1	2	2		2	2	2	2	2	0	2	2		2		1	2		1	1	2	2	0	2	2	0		2	0	2	0	2	0	2	2	2	2
AX-94393380	2	2	2	2	2	2	2	2	2	2	2	2	2	2		2	2	2	2	2	2	2	2	2	2	2	2	2	2	2	2	2	2	2	2	2	2	2	2	2	2	2	2	2	2	2	2	2	2
AX-94393389	2	0	2	2	0	0	0	0	0	1	2	0	0	2	0	1	0	0	1	1	0	0	0	0	0	0	0	2	1	0		1	0	1	0	0	1	0	0	0	0	0	0		0	1	1	2	1
AX-94393428	1	0			0	0	0	0	0	0	1	0	0	2	0	0	0	0	0	0	0	0	0	0	0	0	0	2	0	0		2	0	0	0	0	0	2	0	0		2	0	0	1	0	0	2	0
AX-94393432	2	0	2	2	0	1	0	1	0	1	1	0	1	2	0	0	0	0	0	1	1	0	1	1	0	1	0	1	2	1	1	2	0	0	0	0	0	0	1	0	0	0	0	2	0	0	1	2	0
AX-94393435	0	1	0	0	0	0	0	0	2	0	0	0	0	0	0	0	0	0	0	0	0	0	0	0	0	0	2	0	0	0	0	0	0	0	1	2	0	2	0	0	2	0	2	0	1	0	0	0	0
AX-94393451	2	0	2	2	2	2	2	2	1	2	2	2	2	0	2	2	2	2	2	2	2	2	2	2	2	2	0		2	2	1	0	2	2	1	2	2	2	2	2	2	0	1	2	2	2	2	0	2
AX-94393509	2	2	2	2	2	2	2	2	2	2	2	2	2	2	2	2	2	2	2	2	2	2	2	2	2	2	2	2	2	2	2	2	2	2	2	2	2	2	2	2	2	2	2	2	2	2	2	2	2
AX-94393515	0	1	0	0	1	0	0	0	1	0	0	0	0	0	0	0	1	1	0	0	0	1	0	0	0	0	0	0	0	0		0	0	0	1	0	0	1	0	0	1	0	1	0	1	0	0	0	0
AX-94393522	0	1	0	0	1	0	0	0	1	0	0	1	0	0	2	0	0	0	0	0	0	1	0	0	0	0	1	0	0	0	0	0	0	0	1	0	2	0	0	2	0	0	1	0	0	1	0	0	1
AX-94393542	2	2	2	2	2	1	1		0	0	1	0		2	2	0	2	2	0			2	0	0	0	0	0	1	0	0	1	2	0	0	2	0	2	1	1	2	0	2	1	0	1	1	0	2	0
AX-94393584	2	2	2	2	2	2	2	2	2	2	2	2	2	2		2	2	2	2	2	2	2	2	2	1	2	1	2	2	2	2	2	2	2	2	1	2	2	2		2	2	2	2	2	2	2	2	2
AX-94393601	1	1			1		0	1	1	1	1	0	0	1	0	0	1	1	1	1	1	1	0	0	1		1	1		0		0	1	0	1	1	2	0	0	0	1	1	1		1	0	1	2	0
AX-94393605	0	1	0	0	1	0	0	0	1	0	0	0	0	0	0	0		2	0	0	0	1	0	0	0	0	0	0	0	0	0	0	0	0	1	0	0	1	0	0	1	0	1	0	1	0	0	0	0
AX-94393620	1	0	1	1	0	1	1	1	0	1	1	1	1	1	1	1	0	0	1	1	1	0	1	1	1	1	2	2	1	1		1	2	1	0	2	1	0	1	1	0	1	0	1	0	1	1	1	1
AX-94393627	1	2	1	1	2	2	2	2	2	2	1	2	2	0	2	2	2	2	2	2	2	2	2	2	2	2	2	1	2	2	1	0	2	2	2	2	2	2	2	2	2	2	2	2	2	2	2	0	2
AX-94393633	0	2	0	0	0	0	0	0	2	0	0	0	0	1	0	0	0	0	0	0	0	2	0	0	0	0	0	0	0	0	0	1	0	0	2	0	0	2	0	0	2	0	2	0	2	0	0	1	0
AX-94393634	1	0	1	1	0	0	0	0	0	0	0	0	0	2	0	0	0	0	0	0	0	0	0	0	0	0	0	1	0	0	1	2	0	0	0	0	0	0	0	0	0	0	0	0	0	0	0	2	0
AX-94393636	0	0	0	0	0	0	0	0	0	0	0	0	0	0	0	0	0	0	0	0	0	0	0	0	0	0	0	0	0	0	0	0	0	0	0	0	0	0	0	0	0	0	0	0	0	0	0	0	0
AX-94393677	2	2	2	2	2	2	0	2	2	2	2	2	2	2	2	2	2	2	2	2	2	2	2	2	2	2	2	2	2	2	2	2	2	2	2	2	2	1	2	2	2	0	2	2	2	2	2	2	2
AX-94393682	0	0	0	0	2	0	1	1	0	0	2	1	0	1	1	1	1	1	1	1	0	1	0	0	1	0	1	2	0	0	2	1	1	1	1	1	1	0	0	1	1	1	0	0	0	1	1	1	1
AX-94393691	1	0	1	1	0	1	0	2	0	1	2	1	1	2	0	2	0	0	2	2	2	0	2	1	0	1	0	2	0	1	2	2	1	2	0	0	0	0	1	0	0	0	0	0	0	1	2	2	1
AX-94393713	0	1	0	0	1	1	1	1	1	1	1	1	0	0	1	1	1	1	1	1	1	1	1	0	1	0	1	0	0	0	0	0	1	1	1	1	1	1	1	1	1	1	1	0	1	1	1	1	1
AX-94393731	2	1	2	2	1	1	1	1	1	1	0	1	1	2	1	1	1		1	1	1	1	1	1	1	1	1	0	1	1	0	0	1	1	1	1	1	1	1	1	1	1	1	1	1	1	1	2	1
AX-94393736	0	2	0	0	0	0	2	1	2	0	0	0	1	0	2	0	2	2	0	0	0	2	0	0	2	0	2	0	2	0	0	0	0	0	2	2	2	2	0	2	2	2	2	2	2	0	0	0	0
AX-94393744	1		1	1	0	0	0	0	0	0	1	2	0	0	2	0	0	0	0	0	0		0	0	2	0	0	1	2		1	0	0	0	0	0	2	0	0	2	0	0	0		0		0	0	2
AX-94393775	2	2	2	2	2	2		1		1	2	2		2	2	1	1	1	1	1	1	2	1	2	2	2	2	2	1	2	2	2	2	2	2	2	1	2	2	1	2		2	1	1	2	1	2	1
AX-94393790	2	0	2	2	2	2	0	2	0	2	2	2	2	2	2	2	2	2	2	2	2	0	2	2	2	2	2	2	2	2	2	2	2	2	0	2	2	0	2	2	0	0	0	2	0	2	2	2	2
AX-94393808	2	2	2	2	2	2	2	2	2	2	2	2	2	2	2	2	2	2	2	2	2	2	2	2	2	2	2	2	2	2	2	2	2	2	2	2	2	2	2	2	2	2	2	2	2	2	2	2	2
AX-94393824	2	2	2	2	2	2	2	2	2	2	2	2	2	2	2	2	2	2	2	2	2	2	2	2	2	2	2	2	2	2	2	2	2	2	2	2	2	2	2	2	2	2	2	2	2	2	2	2	2
AX-94393827	0	0	0	0	0	2	0	0	0	1		1	0	1	0	2	0	0	1			0	1		0		0	1	0	1	1	0	0	1	1	0		0	2	0		2	0		0	0	1	1	1
AX-94393835	0	2	0	0	0	0	0	0	2	0	0	0	0	0	0	0	0	0	0	0	0	2	0	0	0	0	0	0	1	0	0	0	0	0	2	0	0	2	0	0	2	0	2		2	0	0	0	0
AX-94393860	2		2	2	0	0	0	0	1	0	0	0	2	0	0	0	0	0	0	0	0	0	0	2	0	2	0	0	2	2	0	0	0	0	0	0	0	0	0	0	0	2	0	2	0	0	0	0	0
AX-94393881	0	1	0	0	0	2	0	1	2	1	1	1	1	0	0	2	0	0	2	1	1	2	1	1	0	1	0	1	0	1	1	0	1	2	1	0	0	2	2	0	0	0	2	0	1	1	1	0	1
AX-94393897	0		0	0	2	1		0		0	1	1		0	2	0	2	2	0	0	0	2	0	1	2	1	1	1	1	1	1	0	0	0	1	1	2		1	2	2	2		1		1	0	0	1
AX-94393927	0		0	0	0	0	0	0	0	0	0	0	0	0	0	0	0	0	0	0	0	0	0	0	0	0	0	0	0	0	0	0	0	0	0	0	0	0	0	0	0	0	0	0	0	0	0	0	0
AX-94393939	0	2	1	1	0	1	0	1	2	1		1	1	1		1	0	0			1	2		1		1		1	1	1	0	1		1	2	0	1	2	0	1	2	1	2	1	2	1	1	1	1
AX-94393950		2	1			2	1	2	2	1	2	2	2	2	2	2	2	2	2	2	2	2		2		2	1	2		2		2	2	2	2	1	2	2		2	2	1	2	2	2	2	2	2	2
AX-94393968	1	0	1	1	0	1		1	0	1	1	1	1	1	1	1	0	0	1	1	1	0	1	1	1	1	0	1	1	1	1	1	0	1	0	0	1	0	1	1	0	0	0	1	0	1	1	1	1
AX-94394005	0	1	0	0	1	0	1	0	1	0	0	0	0	0	0		0	0	0	0	0	1	0	0	0	0	0	0	0	0	0	0	0	0		0	0	1	0	0	1	1	1	0	1	0	0	0	0
AX-94394015			1	1	0	0		0	1	0	0	1	0	0	1	1	0	0	1	0	0	1	0	0	1	0	0	0	1	0	0	0	0	1		0	1	0	0	1		1	1	1		1	0	0	1
AX-94394032	0	0	0	0	0	1	0	1	0	1	0	1	1	0	1	1	0	0	1	1	1	0	1	1	1	1	0	0	1	1	0	0	0	1	0	0	1	0	1	1	0	0	0	1	0	1	1	0	1
AX-94394039	2	1	2	2	2		1	1	1	2	1	1	0	1	1	1	0	0	1	1	1	2	1	0	2	1		1	1	0	1	2	1	1	1		1	2	0	1	1	0			2		1	1	1
AX-94394042	2	0	2	2		0	1	2	0	2	2	0	1	2	0		1	1		2	2	0	2	1	0	1	1	2	2	1	2	2	1		0	1	0	0	0	0	0	1	0	2	0	0	2	2	0
AX-94394088	0	0	0	0	0	0	2	0	0	0	1	0	0	2	0	0	0	0	0	0	0	0		0	0	0	0	2	0	0	2	0	0	0	0	0	0	0	0	0	0	0	0	0	0	0	0	2	0
AX-94394137	1	2	1	1	1		2	2	2	2	1	1	2	1	1	1	2	2	1	2	2	2	2	2	1	2	1	1	2	2	1	1	2	1		1	1	2	1	1	2	2	2	2	2	1	2	1	1
AX-94394154	2	2	2	2	2	2	2	2	2	2	2	2	2	2	2	2	1	2	2	2	2	2	2	2	2	2	2	2	2	2	2	2	2	2	2	2	2	2	2	2	2	2	2	2	2	2	2	2	2
AX-94394183	2	2	2	2	2	2	2	2	2	2	2	2	2	2	2	2	2	2	2	2	2	2	2	2	2	2	2	2	2	2	2	2	2	2	2	2	2	2	2	2	2	2	2	2	2	2	2	2	2
AX-94394217	2	2	2	2	2	1	2		2	2	2	1	1	2	1	1	2	2		1	2	2			1	2	1	2	2	2	2	2	2	1	2	1	1	2	1	1	2	2	2	2	2	1		2	1
AX-94394229	0	0	0	0	0	0	0	0	0	0	0	0	0	2	0	0	0	0	0	0	0	0	0	0	0	0	0	0	0	0	0	0	0	0	0	0	0	0	0	0	0	0	0	0	0	0	0	2	0
AX-94394259	0	0	0	0	0	0	0	0	0	0	0	0	0	0	0	0	0	0	0	0	0	0	0	0	0	0	0	0	0	0	0	0	0	0	0	0	0	0	0	0	0	0	0	0	0	0	0	0	0
AX-94394266	0	0	0	0	0	0	0	0	1	0	0	0	0	2	0	0	0	0	0	0	0	0	0	0	0	0	0	0	0	0	0	0	0	0	0	0	0	0	0	0	0	0	0	0	0	0	0	2	0
AX-94394274	1	0	1	1	0	1	0	0	1		0	1	1	0	2	0	0	0	0	0	0	0	0		2	1	2	0	2	1	0	0	0	0	0	2	0	2	1	2	0	1	1	2	1	0	0	0	1
AX-94394280	2	0	2	2		2	0	2	0	2	2	2	2	2	2	2	1		2	2	2	0	2	2	2	2	2	2	2	2	2	2	2	2	0	2	2	0	2	2	0	0	0	2	0	2	2	2	2
AX-94394351	0	2	0	0	0	0	2	0	2	0	0	0	0	0	0	0	0	0	0	0	0	2	0	0	0	0	0	0	1	0	0	0	0	0	2	0	0	2	0	0	2	2	2	1	2	0	0	0	0
AX-94394364	2	1	2	2	0	0	0	0	0	0	2	0	1	2	0	0	0	0	0	0	0	0	0	1	0	1	0	2	2	1	2	2	0	0	1	0	1	2	0	0	1	0	0	2	2	0	0	2	0
AX-94394417	1	2	1	1	1	1	1	1	2	1	2	1	1	1	1	1	1	1	1	1	1	0	1	1	1	1	1	2	1	1	2	1	1	1	2	1	1	2	1	1	2	1	2		2	1	1	1	1
AX-94394420	1	2	1	1	2	1	1	1		1		1	0	1	1	1	2	2	1	1	1	1	1	1			2	1			1	1	2		1		0	2			2	1	1	1	1		1	1	1
AX-94394454	0	0	0	0	0	0	0	0	0	0	0	0	0	0	0	0	0	0	0	0	0	0	0	0	0	0	0	0	0	0	0	0	0	0	0	0	0	0	0	0	0	0	0	0	0	0	0	0	0
AX-94394458	2	0	2	2		0	2	2	0	2	2	2	1	2	2	2	2	2	2	2	2	0	2		2	0		2	2		2	2	2	2	0	2	2	0	0	2	0	1	0	1	0	2	2	2	2
AX-94394483	0	0	0	0	0	0	0	0	0	0	0	0	0		0	0	0	0	0	0	0	0	0	0	0	0	0	0	0	0	0	1	0	0	0	0	0	0	0	0	0	0	0	0	0	0	0		0
AX-94394497	2		2	2	0		0		0	1	2	1		2	0	2	0	0	2			2	1	0	0	1	0	2	0	0	2	2	1	2	1	0	0	0	1	0	0	0	0	0	0	1		2
AX-94394531	0	1			0			1		1	1			1	0	2	0	0	2	1			1	0	0	0	0		0	0		0	0		1	0	0	1	0			0	1	0			1		0
AX-94394561	1	0	1	1	2	2	2	1	1	1		0	0	1	1	0	2	2	0		1	2	1	1	1			1	1	1	1	1	2		0		2	1	1	1	2	2		1	0	0	1	1	0
AX-94394578	2	1	2	1	1	0	1	0	1	0	0	0	0	2	0	0	1	1	0	0	0	1	0	0	1	0	1	2	1	0	2	2	0	0	1	1	0	1	0	0	1	1	1	1	1	0	0	2	0
AX-94394647	2	2	2	2	2	2	2	2	2	2	2	2	2	1	2	2	2	2	2	2	2	2	2	2	2	2	2	2	2	2	2	1	2	2	2	2	2	2	2	2	2	2	2	2	2	2	2	1	2
AX-94394688	0	0	0	0	0	0	0	0	0	0	0	0	0	0	0	0	0	0	0	0	0	0	0	0	0	0	0	0	0	0	0	0	0	0	0	0	0	0	0	0	1	0	0	0	0	0	0	0	0
AX-94394694	0		0	0	0	0	1	0	2	0	0	0	0	2	0	0	1	1	0	0	0	0	0	0	0	0	0	0	0	0	0	0		0	2	0	0	2	0	0	1	1	0	0	2	0	0	2	0
AX-94394744	2	2	2	2	2	2		2	2	2	2	2	2	2	2	1	2	2	1	2	2	2	2	2	2	2	2	2	2	2	2	2	2	1	2	2	2	2	2	2		2	1	2	1	2	2	2	2
AX-94394760	0		0	0	0	0	0	0	0	0	0	0	0	0	0	0	0	0	0	0	0	0	0	0	0	0	0	0	0	0	0	0	0	0	0	0	0	0	0	0	0	0	0	0	0	0	0	0	0
AX-94394769	0	0	0	0	0	0	0	0	0	0	0	0	0	0	0	0	0	0	0	0	0	1	0	0	0	0	0	0	0	0	0	0	0	0	0	0	0	0	0	0	0	0	0	0	0	0	0	0	0
AX-94394781	2	2	2	2		1	2	1	2	1	2	1	1	0	1	1	1	1	1	1	1	2	1	1	1	1	1	2	1	1	2	2	1	1	2	1	1			1		2	1	1	2	1	1	0	1
AX-94394784		2				1	2		2				1	1	0		1			1		2	1		1			1	2	1					2		0	2	1	0		2	2	2	2		1	1	0
AX-94394835	2	2	2	2	2	2	2	2	2	2	2	2	2	2	2	2	2	2	2	2	2	2	2	2	2	2	2	2	2	2	2	2	2	2	2	2	2	2	2	2	2	2	2	2	2	2	2	2	2
AX-94394839	2	2	2	2	2	2	2	2	2	2	2	2	2	1	2		2	2	1	2	2	2	2	2	2	2	2	2	2	2	2	1	2		2	2	2	2	2	2	2	2	2	2	2	2	2	1	2
AX-94394846	2	2	2	2	2	2	2	2	2	2	2	2	2	2	2	2	2	2	2	2	2	2	2	2	2	2	2	2	2	2	2	2	2	2	2	2	2	2	2	2	2	2	2	2	2	2	2	2	2
AX-94394863	1	1	1		0	0	0	0	0	0	2	2	0	2	2	0	1	1	0	0	0	1	0		2		1	2		0	2	2		0	0	1	2	0	0	0	0	1	1		0	2	0	2	2
AX-94394887	2	0	2	2	0	0	0	0	1	0	0	0	0	1	0	0	0	0	0	0	0	1	0	0	0	0	0	1	2	0	1	2	0	0	0	0	0	1	0	0	0	0	0	1	0	0	0	1	0
AX-94394901	2	1	2	2	2	2	2	2	2	2	2	2	2	2	2	2	2	2	2	2	2	2	2	2	2	2	2	2	2	2	2	2	2	2	1	2	2	2	2	2	2	2	1	2	0	2	2	2	2
AX-94394908		2	2		2	2	2	2	2	2	2	2	2	1	2	2	2	2	2	2	2	1	2	2	2	2	2		2	2			2	2	2	2	2	1	2	2	1	2	1	2	2	2	2	1	2
AX-94394938	2	2	2	2	2	2	1	2	2	2	2	2	2	2		2	2	2	2	2	2	2	2	2	1	2	2	2	2	2	2	2	2	2	2	2	1	2	2	2	2	2	1	2	2	2	2	2	2
AX-94394955	0	1	0	0		0	0	0	1	0	0	0	0	2	0	0	0	0	0	0	0	1	0	0	0	0	1	0	0	0	0	0	0	0	1	1	0	1	0	0	1	0	1	0	1	0	0	1	0
AX-94395009	1	1	1	1	0	2	2	2	0	2	1	2	2	0	2	2	0	0	2	2	2	0	2	2	2	2	2	0	2	2	0	0	1	2	0	2	2	0	2	2	0	2	0	2	1	2	2	0	2
AX-94395027	1	2	1	1	1	0	2	0	2	0		0	0	0	1	0	0	0	0	0	0	2	0	0	1	0	0		1	1	0	0	0	0	2	0	1	2	0	1	2	2	2	2	2	0	0	0	0
AX-94395031	2	2	2	2	2	2	2	2	2	2	2	2	2	2	2	2	2	2	2	2	2	2	2	2	2	2	2	2	2	2	2	2	2	2	2	2	2	2	2	2	2	2	2	2	2	2	2	2	2
AX-94395043	0	1	0	0	0	0	0	0	1	0	0	0	0	0	0	0	0	0	0	0	0	1	0	0	0	0	0	0	0	0	0	0	0	0	1	0	0	1	0	0	1	0	1	0	1	0	0	0	0
AX-94395074	0	0	0	0	0	0	0	0	0	0	0	0	0	1		0	0	0	0	0	0	0	0	0		0	0	0	0	0	0	1	0	0	0	0	0	0	0		0	0	0	0	1	0	0	1	0
AX-94395100	1	0	1	1		0	0	0	0	0	0	0	0	2	0	0	1	1	0	0	0	0	0	0	0	0	0	1	0	0	1	2	0	0	0	0	0	0	0	0	0	0	0	0	0	0	0	2	0
AX-94395109	2	2	2	2	2	2	2	2	2	2	2	2	2	0	2	2	2	2	2	2	2	2	2	2	2	2	2	1	2	2	1	0	2	2	2	2	2	2	2	2	2	2	2	2	2	2	2	2	2
AX-94395153	2	2	2	2	2	2	2	2	2	2	2	2	2	2	2	2	2	2	2	2	2	2	2	2	2	2	2	2	2	2	2	2	2	2	2	2	2	2	2	2	2	2	2	2	2	2	2	2	2
AX-94395177	0	0	0	0	0	0	0	0	0	0	0	0	0	0	0	0	0	0	0	0	0	0	0	0	0	0	0	0	0	0	0	0	0	0	0	0	0	0	0	0	0	1	0	0	0	0	0	0	0
AX-94395194	0	0	0	0	0	0	0	0	1	0	0	0	0	0	0	0	1	1	0	0	0	0	0	0	0	0	0	0	0	0	0	0	0	0	0	0	0	1	0	0	0	0	0	0	0	0	0	0	0
AX-94395196	1	2	1	1	2	2	2	2	2	2		2	2	0	2	2	2	2	2	2	2	2	2	2	2	2	2	1	2	2	1	0	2	2	2	2	2	2	2	2	2	2	2	2	2	2	2	0	2
AX-94395208	2	1	2	2	2	2	2	2	2	2	2	1	2	0	1	1		1	2	2	2		2	2	1	2	2	2	2	2	2	2	2	1	1	2	1		2	1	2	2		2		2	2	0	1
AX-94395229	1	2	1	1	2	2	2	2	2	2	2	2	2	0	2	2	2	2	2	2	2	2	2	2	2	2	2	1	2	2	1	0	2	2	2	2	2	2	2	2	2	2	2	2	2	2	2	0	2
AX-94395255	2	1	2	2	0	2		2	1	2	0	2	2		1	2	0	0	2	2	2	1	2	2	1	2	0	0	2	2	0	2		2	1	0	2		2	2	1	2	1	2	1	2	2	2	2
AX-94395317	1	2	1	1	0	0		0	2	0	0	0	0	2	0	0	1	2	0	0	0	2	0	0	0	0		0	0	0	1	2	0	0		2	0		0	0		2	2	0	2	0	0	2	0
AX-94395319	1	1	1	1	2	1		0	0	0	1	0	1	1	0	0	0	2	0		0	0		1	1		1		1	1	1	1	0			2	1	1	0	0	2		1	1	0		0	1	0
AX-94395332	2	2	2	2	2	2	2	2		2	2	2	2	2	2	2	2	2	2	2	2	2		2	2	2	2	2	1	2	2	2	2	2	2	2	1	2	2	2	2	2	2	1	2	2	2	2	2
AX-94395338	1	0	1	1	0	0	0	0	0	0	1	0	1	2	0	0	0	0	0	0	0	0	0	1	2	1	0	1	0	1	1	2	0	0	0	0	0	0	1	0	0	0	0	0	0	0	0	2	0
AX-94395358	0	0	0	0	0	0	0	0	0	0	0	0	0	0	0	0	0	0	0	0	0	0	0	0	0	0	0	0	0	0	0	1	0	0	0	0	0	0	0	0	0	0	0	0	0	0	0	0	0
AX-94395367	0	0	0	0	0	0	0	0	0	0	0	0	0	1	0	0	0	0	0	0	0	0	0	0	0	0	0	0	0	0	0	0	0	0	0	0	0	0	0	0	0	0	0	0	0	0	0	1	0
AX-94395371	2	0	2	2	2	2	2	2	2	2	2	2	1	2	2	2	2	2	2	2	2	0	2	1	2	1	2	2	2	1	2	2	2	2	0	2	2	2	1	2	0	2	0	2	0	2	2	2	2
AX-94395416	1	0	1	1	2	0	2	0	0	0	1	0		2	2	0	2	0	0	0	0	0	0	0		0	0	2	0	0	2	2	1	0	0	0		0	0	2	0	2	0	0	0	0	0	2	0
AX-94395419	2	2	2	2	0	0	0	0	2	1		0	1	2	2	0	0	0	0	0	0	2	1	1	2	1	0	2	2	1	1	2	0	0	2	0	2	2	0	2	2	0	2	2	2	0	0	2	1
AX-94395436			2	1	1	2	2			1		2		1	2	1	1	1	2	1		2	1	1	1	1	1	1	1	1	1	1	2	2	2	1	2	2		1	2	2	2	1	2	2	1	1	2
AX-94395466	2	2	2	2	1	1	2	2	2	2	1	1	1	0	1	1	1	1	1	2	2	1	2	1	1	1	1	2	1	1	2	2	1	1	2		1	2	1	1	2	2	2	1	2	1	2	2	1
AX-94395474	1	0	1	1	0	0	0	0	0	0	1	0	1	0	0	0		1	0	0	0	0	0		0	1	2	1	0	1	1	0	0	0		2	0	0	0	0	0	0	0	0	0		0	0	0
AX-94395495	1	0	1	1	0	0	0	0	0	0	1	0	0	2	0	0	0	0	0	0	0	0	0	0	0	0	0	1	0	0	1	2	0	0	0	0	0	0	0	0	0	0	0	0	0	0	0	1	0
AX-94395496	2	2	2	2	2	2	2	2	2	2	2		2		0	2		2	2	2	2	2	2	2	0	2	0	2	0	2	2	2	2	2	2	0	0	2	2	0	2	1	2	1	2	1	2		1
AX-94395520	2	2	2	2	1	2	2	2	2	2	2	2	2	2	2	2	1	1	2	2	2	2	2	2	2	2	1	2	1	2	2	2	2	2	2	1	2	2	2	2	2	2	2	1	2	2	2	2	2
AX-94395523	2	0	2	2	2	2	0	2	0	2	1	2	2	2	2	2	2	2	2	2	2	0	2	2	2	2	2	1	2	2	1	2	2	2	0	2	2	0	2	2	0	0	0	2	0	2	2	2	2
AX-94395535	0	0	0	0	0	0	0	0	0	0	0	0	0	0	1	0	0	0	0	0	0	0	0	0	1	0	0	0		0	0	0	0	0	0	0	1	0	0	1	0	0	0	0	0	0	0	0	0
AX-94395563	0	0	0	0	0	1	2	2	0	2	1	1	1	0	0	2	0	0	2	2	2	0	1	1	0	1	0	0	2	1	0	0	1	2	0	0	0	0	1	0	0	2	0	2	0	1	2	0	1
AX-94395570	1	2		0	1	1	0	0	2	0	0	1	0	1	1	1	2	1	1	0	0	2		0	1	0	2	0	0	0	0	1	1	1	2	2	1	2	1	1	2	0	2	0	2	1	0	1	1
AX-94395604		1	1	1	2	2	2	2		2	2	2	2	0	2	2	2	2	2	2	2	1	2	2	2	2	2	1	2	2	1	0	2	2	2	2	2	1	2	2	2	2		2		2	2	0	2
AX-94395608	2	2	2	2	2	2	2	2	2	2	2	2	2	0	2	2	2	2	2	2	2	2	2	2	2	2	2	2	2	2	2	2	2	2	2	2	2	2	2	2	2	2	2	2	2	2	2	0	2
AX-94395612	2	1	2	2		0	0	0	1	0	0	1	1	2	2	0	0	0	0	0		1		1	2		0	2	2	1	2	2	0	0	1	0	2	1	0	2	1	0		2	1	1	0	2	1
AX-94395613		2	1	1	2	2	2	2	0	2	1	2	2	0	2	2	2	2	2	2	2	0	2	2	2	2	2		2	2		0	2	2	0	2	2	1	2	2	2	2	0	2	2	2	2	0	2
AX-94395657	1	0	1	1	0	0	0	0	0	0			0	2	0	0	0	0	0	0	0		0	0	0	0	0	1	0	0	1	2	0	0	0	0	0	0	0	0	0	0	0	0	0	1	0	2	1
AX-94395678	2	2	2	2	2	2	2	2	2	2	2	2	2	0	2	2	2	2	2	2	2	2	2	2	2	2	2	2	2	2	2	2	2	2	2	2	2	2	2	2	2	2	2	2	2	2	2	0	2
AX-94395725	1	2	1	1	2	0	0	0	1	0	0	0	0	2	0	0	0	0	0	0	0	2	0	0	0	0	0	0	0	0	0	2	0	0	2	0	0	2	0	0	2	0	2	0	1	0	0	2	0
AX-94395727	2	1	2	2	2	2	0	2	0	2	1	2	2	2	2	2	2	2	2	2	2	0	2		2	1	2	2	0		2	2	1	2	1	2	2	2	2	1		2	0	0	1	2	2	2	2
AX-94395779	0	0	0	0	0	0	2	0	0	0	1	1	0	0	2	0	0	0	0	0	0	0	0	0	2	0	0	1	0	0	1	0	0	0	0	0	2	0	0	2	0	2	0	0	0	1	0	0	1
AX-94395781	2	0	2	2	1	2	2	2	0	2	2	2	2	2	2	2	1	1	2	2	2	0	2	2	2	2	2	2	2	2	2	2	2	2	0	2	2	0	2	2	0	2	0	2	0	2	2	2	2
AX-94395792	2	2	2	2	2	2	2	2	2	2	2	2		1	2	2	1		2		2	2	2	2	2	2	2	2	2	2	2	1	2	2	2	2	2	2	2	2	2	2	2	2	2	2	2	1	2
AX-94395800	0	2	0	0	0	0	2	0	2	0	0	0	0	2	0	0	0	0	0	0	1	2	0	0	0	0	0	2	0	0	1	2	0	0	2	0	0	2	0	0	2	2	2		2	0		2	0
AX-94395801	1	0	1	1		0	0	0	0	1	0	0	0	1	0	0	0	0	0	0	0	0	0	0	0	0	1	0	1	0	0	1	0	0	0		0	0	0	0	0	0	0		0	0	0	1	0
AX-94395802	1	2	1	1	2	1	2	1	2	1	0	1	1	0	1	1	2	2	1	1	1		1	1	1	1	2	0	1	1	0	0	2	1	2	2		2	1	1	2	2	2	1	2	1	1	0	1
AX-94395822	1	0	1	1	0	0	0	0	0	0	1	0	0	2	0	0	0	0	0	0	0	0	0	0	0	0	0	1	0	0	1	2	0	0	0	0	0	0	0	0	0	0	0	0	0	0	0	2	0
AX-94395830	1	1	1	1	2	2		1	2	1	2	2	1	2	2	2	2	2	2	1	1	2	1	1	2	1	2	2	0	1	2	2	2	2	0	2	2	0	2	2	1	1	0	0	0	2	1	2	2
AX-94395832	2	0	2	2	2	2	2	2	0	2	2	2	2	2	2	2	0	2	2	2	2	2	2	2	2	2	2	2	2	2	2	2	2	2	0	2	2	2	2	2	0	2	1	2	0	2	2	2	2
AX-94395859	1	0	1	1	0	0	0	0		0	0	0	0	2	0	0	0	0	0	0	0	0	0	0	0	0	0	1	0	0	0	2	0	0	0	0	0	0	0	0	0	0	0	0	0	0	0	2	0
AX-94395872	0	2	0	0	0	0	2	0	2	0	0	0	0	0	0	0	0	0	0	0	0	2	0	0	0	0	0	0	0	0	0	0	0	0	2	0	0	2	0	0	2	2	2	0	2	0	0	0	0
AX-94395879	1	2	1	1	1	2	2	2	2	2	1	1	2	0	1	1	1	1	1	2	2	2	2	2	1	2	1	0	2	2	0	0	1	1	2	1	1	2	2	1	2	2	2	2	2	1	2	0	1
AX-94395880	2	0	2	2	2	2	2	2	0	2	2	2	2	2	2	2	2	2	2	2	2	0	2	2	2	2	2	2	2	2	2	2	2	2	0	2	2	1	2	2	0	2	0	2	0	2	2	2	2
AX-94395885	1	0		1	1	0	0	0	0	0	0	0	0	0	0	0	1	0	0	0		1	0	0	0	0	1	0	0	0	0		0	0	0	0	0	1	0	0	0	0	0	0	0	0	0	1	0
AX-94395903	2	0	2	2	0	0	0	0	0	0	0	0	0	2	0	0	0	0	0	0	0	0	0	0	0	0	0	1	0	0	1	2	0	0	0	0	0	0	0	0	0	0	0	0	0	0	0	2	0
AX-94395922	2	1	2	2	1		1	2	1	1	2	1	1	0	1	2		1	2		2	2	2	2	1		1	2	2		2	2	1		2	1	1		1	1	2		2	2	1	1	2	0
AX-94395924	0	0	0	0	2	1	1	0	0	0	0	0	1	0	2	0	0	0	0	0	0	0	0		2		0	0	0		0	0	0	0	0	0	2	0	1	2	0	0	0	0	0	0	0	0	0
AX-94395929	2	2	2	2	2	2	2	2	2	2	2	2	2	2	2	2	2	2	2	2	2	2	2	2	2	2	2	2	2	2	2	2	2	2	2	2	2	2	2	2	2	2	2	2	2	2	2	2	2
AX-94395932	0	0	0	0	0	0	0	0	0	0	0	0	0	0	0	0	0	0	0	0	0	0	0	0	0	0	0	0	0	0	0	0	0	0	0	0	0	0	0	0	0	0	0	0	0	0	0	0	0
AX-94395933	1	0	1	1	2	0	1	0	1	0			0	1	1	0	0	0	0	0	0	0		1	1	1	2	1	1	0	1	1	1	0	0	2	1	0	0	1	0	0	1	1		1		1	1
AX-94395940	0		0	0	0	0	0	1	0	1		0		2	0	1	0	0	1	1	1	0	1		0		0	0	1		0	0	0	1	0	0	0	0	0	0		0	0	1	0	0	1	2
AX-94395962	0		0	0	0	0	1	0	0	0	0	0	0	0		0	0	0	0	0	0	0	0	0	0	0	0	0	0	0	0		0	0	0		0	0		0	0	1	0	0		0	0	0
AX-94395966	2	2	2	2	2	2	2	2	2	2	2	2	2	1	2	2	2	2	2	2	2	2	2	2	2	2	2	2	2	2	2	2	2	2	2	2	2	2	2	2	2	2	2	2	2	2	2	2	2
AX-94395967	0	0	0	0	0	0	0	0	0	0	0	0	0	0	0	0	0	0	0	0	0	0	0	0	0	0	0	0	0	0	0	0	0	0	0	0	0	0	0	0	0	0	0	0	0	0	0	0	0
AX-94395978	0	2	0	0	2	2	1	2	2	2		2	2	0	2	2	2	2	2	2	2	1	2	2	2	2	2	0	2	2	0	0	2	2	1	2	2		2	2	1		1	2	1	2	2	0	2
AX-94395993	0	0	0	0	0	2	2	1	0	1	2	2	1	2	2	2	0	0	0	1	1	0	1	1	2	1	0	2	0		2	2	1	0	0	0	2	0	2	2	0	1	0	0	0	2	1	2	2
AX-94395999	1	0	1	1	2	0	0	0	0	0	0	0	1	2	0	0	2	2	0	0	0	0	0	0	0	0	2	1	0	0	1	2	1	0	0	2	0	0	0	0	0	0	0	0	0	0	0	2	0
AX-94396011	2	2	2	2	2	2	2		2		2		2	2	2	2		2	2	2	2	2	2	2	2	2	2	2	2	2	2	2		2	2	2	1	1	2	2	2	2		2	2		2	2	2
AX-94396026	2		1	2	2	2	2	2		2	2	2	2	2	0	2	2	2	2	2	2	2	2	2	2	2	2	2	2	2	2	2	2	2	0	2	2	0	2	0	2	2	0	2		2	2	2	2
AX-94396029	2	0	2	2	2	1	0	0	0	0	1	0	1	2	2	0	2	2	0	0	0	0	0	1	0	1	0	1	0	1	1	2	1	0	0	0	2	0	1	0	0	0	0	0	0	0	0	2	0
AX-94396038	0	0	0	0	2	0	2	0	0	0	0	0	0	0	0	0	0	0	0	0	0	2	0	0	0	0	0	0	0	0	0	0	0	0	2	0	0	2	0	0	2	1	1	0	2	0	0	0	0
AX-94396056	0	0	0	0	0	0	0	0	0	0	0	0	0	0	0	0	0	0	0	0	0	0	0	0	0	0	0	0	0	0	0	0	0	0	0	0	0	0	0	0	0	0	0	0	0	0	0	0	0
AX-94396060	0	2	0	0	0	0	0		2	0	0	0	0	0	1	0	0	0	0	0	0	2	0	0	1	0	0	0	0	0	0	0	0	0	2	0		2	0		2	0	2	1	2	0	0	0	0
AX-94396068	1	0		1	0	0	0	0	0	0	1	0	0	0	0	0	0	0	0	0	0	0	0	0	0	0	0	0	0	0	0	0	0	0	0	0	0	0	0	0	0	0	1	0	0	1	0	0	1
AX-94396073	0	2	0	0	2	2	2	2	1	0	1	2	0	0	1	2	2	0	0	2	2	1	1	1		0	2	0	0	0	1	0	1	0	1	2	1	2	2		1	2	1	0	1	1	2	0	1
AX-94396095	1	2			2	2	2	1	2	2	2	2	1	2	2	2	2	2	2	2	2	2	2	1	1	1	2	2	1	1	2	2	2	2	2	2	2	2	1	2	2	1	2	2	2	2	2	0	2
AX-94396146	1	1	0		2		1	1	1	1	0	2	1	1	2	1	2	2		1	1	1	1		2	1	2	0		1	0	0	2	1	1	2	2	1	1	2	1	1	1	0	1	2	1	1	2
AX-94396148	1	0	1	1	2	2	0	1	0	1	2	2	1	2	2	2	2	2	2	1	1	0	1	1	2	1	2	1	0	1	1	2	2	2	0	2	2	0	2	2	0	0	0	0	0	2	1	2
AX-94396174	1	0	1	1		0	0	0	0	1	1	1	0	2		0	2	2	0	0	0	0	0	0	2	0	2	2	0	0	2	2	1	0	2	2	2	1		2	2	2	0	0	2	1	0	2	1
AX-94396192	1		1	1	2	1	1	2	2	2	1	1		0	2	1	2	2		2	2	2	2	2	2	2	2	1	2	2	1	0	2		2	2	2	2	2	1	2	2		2	2		2	0	1
AX-94396237	0	2	0	0	0	0	2	0	2	0	0	1	0	0	0	0	0	0	0	0	0	2	0	0	0	0	0	0	0	0	0	0	0	0	2	0	2	2	0	0	2	2	2	0	2	1	0	0	1
AX-94396243	0	0	0	0	0	0	0	0	0	0	0	0	0	0	0	0	0	0	0	0	0	0	0	0	0	0	0	0	0	0	0	0	0	0	0	0	0	0	0	0	0	0	0	0	0	0	0	1	0
AX-94396259	0	2	0	0	0	0	0	0	2	0	0	0		0	0	0	1	1	0		0	2		0	0	0	0	0	0	0		0	0	0	2	0	0	2	0		2	0	2	0	2			0	0
AX-94396267	2	0	2	2	0	0	0	0	0	0	1	0	0	2	0	0	0	0	0	0	0	0	0	0	0	0	0	2	0	0	2	2	0	0	0	0	0	0	0	0	0	0	0	0	0	0	0	2	0
AX-94396268	2	2	2	2	2	2	2	2	2	2	2	2	2	0	2	2	2	2	2	2	2	2	2	2	2	2	2	2	1	2	2	2	2	2	2	2	2	2	2	2	2	2	2		2	2	2	0	2
AX-94396291		2	0	0	2	1	1	2	2		1		1	0	2	1	2	2	1	2	2	2	2	1	2	1	2		1	1	1	0	1	1	2	2	2	2	2	2	2	0	2	0	2	2		0	1
AX-94396315	2	2	2	2	2	2	2	2	2	2	2	2	2	2	2	2	2	2	2	2	2	2	2	2	2	2	2	2	2	2	2	2	2	2	2	2	2	2	2	2	2	2	2	2	2	2	2	2	2
AX-94396318	1	2	1	1	2	2	2	2	2	2	1	2	2	0	2	2	2	2	2	2	2	2	2	2	2	2	0	1	2	2	1	0	2	2	2	0	2	2	2	2	2	2	2	2	2	2	2	0	2
AX-94396324	2	1	2	2	2	1	0	1	1	1	2	1	1	2	2	0	2	2	0	1	1	1	1	1	2	1	2	2	2	1	2	2	1	0	1	2	2	1		2	1	0	1	2	1	1	1	2	1
AX-94396328	2	2	2	2	2	2	2	1	2	1	2	2	2	2	2	2	2	2	2	1	1	2	1	2	2	2	2	2	2	2	2	2	2	2	2	2	2	2	2	2	2	2	2	2	2	2	1	2	2
AX-94396338		1			2	2	2	2		2	2	2	1	1	2	2	2	2	2	2	2	2	2	1	2	1	1	1	0	1		1	2	2		1	2	1	2	2			1	0	1	2	2	1	2
AX-94396355	2	2	2	2	2	2	2	2	2	2	1	2	2	0	2	2	2	2	2	2	2	2	2	2	2	2	2		2	2	1	0	2	2	2	2	2	2	2	2	2	2	2	2	2	2	2	0	2
AX-94396368	2	1	2	2	2	2	1	2	2	2	2	2	2	0	2	2	2	2	2	2	2	1	2	2	2	2	1	2	2	2	2	2	2	2	2	1	2	2	2	2	1	1	1	2	1	2	2	0	2
AX-94396392	2	2	2	2	2	2	1	2	2	2	2	2	2	2	2	2	2	2	2	2	2	2	2	2	2	2	2	2	2	2	2	2	2	2	2	2	2	2	2	2	2	1	2	2	2	2	2	2	2
AX-94396396	2	2	2	2	0	1	2	0	2	0	1	1	2	2	2	0	0	1	0	0	0	2	0	1	2	1	2	2	2	1	2	2	0	0	2	2	2	1	1	2	2	2	2	2	2	1	0	2	1
AX-94396414	2	2	2	2	2	2	2	2	2	2	2	2	2	2	2	2	2	2	2	2	2	2	2	2	2	2	2	2	2	2	2	2	2	2	2	2	2	2	2	2	2	2	2	2	2	2	2	2	2
AX-94396422	1	2			2	2	2	2	2	2	2	2	2	1	2	2	1	2	2	2	2	2	2	2	2	2	2		2	2	1	2	2	2	2	2	2	2	2	2	1	2	2	2	2	2	2	1	2
AX-94396428	0	2	0	1		2	2	0	2	0		2	2	0	2	1	2	2		0	0	2	0	2	2	2	2	0	2	2	0	0	2		2	2	2	2	2	2	2	2	2	2	2	2	0	0	2
AX-94396436	2	2	2	2	2	2	2	2	2	2	2	2	2	1	2	2	2	2	2	2	2	2	2	2	2	2	2	2	2	2	2	2	2	2	2	2	2	2	2	2	2	2	2	2	2	2	2	1	2
AX-94396439	1	0	1	1	0	1	0	1	0	1	1	0	0	2	0	0	0	0	0	1	1	0	1	0	0	0	0	1	0	0	1	2	0	0	0	0	0	0	0	0	0	0	0	0	0	0	1	2	0
AX-94396505	1	1	2	0	1	1		2	2	2	1	2	2				1	1	2	2	2	0	2	2	0	1	1		2	2	1	0	2	1	2	1	2	2	0	1	1	1	1	2	1	2	1		2
AX-94396586	1	2	1	1	0	0	2	0	2	0		1	0	2	0	0	0	0	0	0	0	2	0	0	0	0		2	0	0	2	2	0	0	2	0	0	2	0	0	2	2	2	0	2	1	0	2
AX-94396597	2	1	2	2	2	2	2	2	2	2	2	2	2	2	2	2	2	2	2	2	2	2	2	2	2	2	2	2	2	2	2	2	2	2		2	2	2	2	2	1	2	1	2	1	2	2	2	2
AX-94396621	2	0	2	2	2	2	0	2	0	2	2		2	2	2	2		2	2	2	2	0	2	2	2	2	2	2	2	2	2	2	2	2	0	2		0	2	2	0	0	0	2	0		2	2	2
AX-94396629	0	2	0	0	2	0	2	0	2	0	1	0	0	0	0	0	2	2	0	0	0	2	0	0	0	0	2	1	0	0	1	0	1	0	2	2	0	2	0	0	2	2	2	0	2	0	0	0	0
AX-94396633	0	0	0	0	0	0	0	0	0	0	0	0	0	1		0	0	0	0	0	0	0	0	0	1	0	0	0	0	0	0	0	0	0	0	0	0	0	0	0	0	0	0	0	0	0	0	0	0
AX-94396638	1	0	1	1	1	1	1		0	2		1	1	1	1	1	1	1	1	1	2	2	2	1	1	1	1		1	1		1	1	1	0	1	1		1	1	2	1		1	2	1	2	1	1
AX-94396652	0	0	0	0	2	0	2	0	0	0		0	0	0	0	0	2	2	0	0	0	0	0	0	0	0	0	0	0	0	0	0	1	0	0	0	0	0	0	0	0	2	0	0	0	0	0	0	0
AX-94396691	2	2	2	2	2	2	1	2	2	2	2	2	2	2	2	2	2	2	2	2	2	2	2	2	2	2	2	1	2	2		0	2	2	2	2	2	2	2	2	2	2	2	2	2	2	2	2	2
AX-94396740	1	0	1	1	0	0	0	0	0	0	1	0	0	2	0	0	0	0	0	0	0	0	0	0	0	0	0		0	0	1	2	0	0	0	0	0	0	0	0	0	0	0	0	0	0	0	2	0
AX-94396756	1	2	1	1	2	2	2	2	2	2	2	2	2	0	2	2	2	2	2	2	2	2	2	2	2	2	2	1	2	2	1	0	1	2	2	2	2	2	2	2	2	2	2	2	2	2	2	0	2
AX-94396763	1	2	1	1	2	1	2	2	2	2	2	2	1	0	2	2	2	2	2	2	2	2	2	1	2	1	2	1	2	1		0	2	2	2	2	2	2	1	2	2	2	2	2	2	2	2	0	2
AX-94396764	0	1	0	0	0	1	0	0	0	0	0	1	0	0	0	1	0	0	1	0	0	0	0	0	0	0	0	0	0	0	0	0	0	1	0	0	0	2	0	0	0	0	0	0	0	1	0	0	1
AX-94396775	0	0	0	0	0	0	0	0	0	0	0	0	0	0	0	0	0	0	0	0	0	0	0	0	0	0	1	0	0	0	0	0	0	0	0	1	0	0	0	0	0	0	0	0	0	0	0	0	0
AX-94396810	2	0	2	2	2	2	2	2	0	2	2	2	2	2	2	2	2	2	2	2	2	0	2	2	2	2	0	2	2	2	2	2	2	2	0	0	2	0	2	2	0	2	0	2	0	2	2	2	2
AX-94396816	0	0	0	0	0	0	0	0	0	0	0	0	0	0	0	0	0	0	0	0	0	0	0	0	0	0	0	0	0	0	0	0	0	0	0	0	0	0	0	0	0	0	0	0	0	0	0	0	0
AX-94396835	0	0	0	0	0	0	0		0		0	0			0	1	0	0	1	0		0		0	0	0	1	0	0	0	0	0	0	1	0	0	0	1	0	0		0		0	1	0	0		0
AX-94396875	2	1	2	2	0	2	0	1	0			1	2	2	1	1	0	0	1	0	1	1		2	1	2	0	2	0	2	2	2		1	0	0	1	0	2		0	0	1	0	0	1	0	2	1
AX-94396899	0	0	0	0	2	0	0	0	0	0	0	0	1	0	0	0	2	2	0	0	0	0	0	1	0		2	0	2	1	0	0	1	0	0	2	0	0	0	0	2	0	0	2	0	0	0	0	0
AX-94396906	0	2	0	0	2	2		1	1	1	1	2		0	2	2	2	2	2	1	1	2	1	1	2	1	2	1	0	1	1	1	2	2	1	2	2	2	2	2	2	0	1	0	1	2	1	0	2
AX-94396911	0	2	0	0	0	0	0	0	2	0	0	0	0	0	0	0	0	0	0	0	0	2	0	0	1	0	0	0	0	0	0	0	0	0	2	0	0	2	0	0	2		2	0	2	0	0	0	0
AX-94396914	1	2	1	1	2	2	0	2	2	2	1	2	2	0	2	2	2	2	2	2	2	2	2	2	2	2	2	0	2	2	1	2	2	2	0	2	2	2	2	2		2	2	2	0	2	2	2	2
AX-94396925	0	0	0	0	1	0	0	0	0	0	0	0	0	0	0	0	1	1	0	0	0	0	0	0	0	0	0	0	0	0	0	0	0	0	0	0	0	0	0	0	1	0	0	0	0	0	0		0
AX-94396943	0	0	0	0	0	0	0	0	0	0	0	0	0	2	0	0	0	0	0	0	0	0	0	0	0	0	1	0	0	0	0	0	0	0	0	1	0	0	0	0	0	0	0	0	0	0	0	2	0
AX-94396951	2	0	2	2	1	2	2	2	0		2	2	2	2	2	2	0	0	2	2		0	2	2	1	2	2	2	1	2	2	2	2	2	0	2		0	2	2	0	2	0	1	0	2	2	2	2
AX-94396979	2	1	2	2	2	0	0	1	0	1	2	0		2	0	0	1	2	0	1	1	1	1		1		2	2	2	1	2	2	1	0	0	2	0	0	0	0	0	0	0	2	0	0	1	2	0
AX-94396988	0	0	0	0		1	0	1	0	1		2		0	2	2	0	0	2	1	1		1	0	2		0	0	0	0	0	0	1	2	0	0	2	0	1	2	0	0	0	0		2	1	0	2
AX-94397015	2	0		2	1	2	0	2		2	2	2	2	2	2	2		2	2	2	2	1	2	2	2	2		2	2	2	2	2	2	2	2		2		2	2	2	1	2	2	2	2	2	2	2
AX-94397030	0	2	0	0	0	2	0	2	2	0	0	0	0	0	0	0	0	0	0	2	0	2	0	1	0	1	0	0		1	0	0	0	0	1	0	0	2	1	0	1	0	2	1	2	2	2	0	2
AX-94397062	2	2	2	2	2	2	2	2	2	2	2	2	2	2	2	2	2	2	2	2	2	2	2	2	1	2	1	2	2	2		2	2	2	2		2	2	2	2	2	2	2	2	2	2	2	2	2
AX-94397085	1	1	1	1	1		1	1	1	1		1		0	0	1	1	1	1	1	1	1		1	1	1	1		1		0	0	1	1	1	1	0	1		0	1	1	1	1	1		1	0
AX-94397135	2	2	2	2	0	2	0		0	2		1	1	2		1	1	2				1	1	2	2	2	0	2	2			2	2	1	0	0	2	1	2	1	1	0	2	2	2	1	1	2	1
AX-94397145	0	1	0	0	2	0	0	0		0	0	0	0	1	0	0	2	2	0	0	0	0	0	0	0	0	2		0	0	1	0	1	0	1	2	0		0	0		0		0	1	0	0	1	0
AX-94397157	2	0	2	2	2	2	2	2	0	2	2	2	2	2	2	2	2	2	2	2	2	0	2	2	2	2	2	2	2	2	2	2	2	2	0	2	2	0	2	2	0	2	0	2	0	2	2	2	2
AX-94397171	1	2	1	1	2	1	2	1	2	1	0	1	1	0	2	0	0	0	0	1	1	2	1	1	2	1	0	0	2	1	0	0	0	0	2	0	2	2	1	2	2	2	2	2	2	1	1	0	1
AX-94397217	1	2	1	1	1	2	1	1	2	1	1	1	1	0	1	1	1	1	1	1	1	1	1	1	1	1	2	0	1	1	0	0	1	1	2	2	1	1	1	1	2	1	1	1	2	1	1	1	1
AX-94397292	0	0	0	0	0	0	0	0	0	0	0	0	0	0	0	0	0	0	0	0	0	0	0	0	0	0	0	0	0	0	0	0	0	0	0	0	0	0	0	0	0	0	0	0	0	0	0	0	0
AX-94397312	1	0	1	1	0	0	0	0	0	0	0	0	0	2	0	0	0	0	0	0	0	0	0	0	0	0	0	1	0	0	1	2	0	0	0	0	0	0	0	0	0	0	0	0	0	0	0	2	0
AX-94397315		2			0	2	2	2	2	2	2	2	2	0	0	2	0	2		2	2	2	1	2	1	2	2	0	2	2	0	0	2	2	2	2	2	2	2	0		2	2	2	2		2	0	2
AX-94397333	0	0	0	0	0	1	0	1	0	1		1	1	0	0	2	0	0	2	1	1	0	1	1	0	1	0	0	1	1	0	0	1	2	0	0	0	0	1	0	1	0	0	1	0	1	1	0	1
AX-94397408	2	2	2	2	2	2	2	2	2	2	2	2	2	2	2	2	2	2	2	2	2	2	2	2	2	2	2	2	2	2	2	2	2	2	2	2	2	2	2	2	2	2	2	2	2	2	2	2	2
AX-94397422	1	2	1	1	2	2	2	2	2	2	1	2	2	0	2	2	2	2	2	2	2	2	2	2	2	2	2	0	2	2	0	0	2	2	2	2	2	2	2	2	2	2	2	2	2	2	2	0	2
AX-94397423	0	2	0	0	0	0	1	0	2	0	0	0	0	0	0	0	0	0	0	0	0	0	0	0	0	0	0	0	0	0	0	0	0	0	2	0	0	2	0	0	2	1	2	0		0	0	0	0
AX-94397487	1	2	1	1	1	2	2	2	2	2	1	2	2	0	2	2			2	1	2	2	2	2	2	2	1	1	2	2	0	0	2	2	2	2	2	2	2	2	2	2	2	2	2	2	2	0	2
AX-94397519	0	2	1		0	0	0	1	1	1	0	1	0	2	0	0	1	2	0			2	0	0	2	0		1	0		1	2	2	0	1	0	2	0	0	0	1	2		0		0	2		0
AX-94397528	2	2	2	2		1		0	1	0	2	0	2	2	1	0	1	1	0	0	0	1	2	2	2	2	1	2	2	2	2	2	0	0	2	1	1	1	2	1	1	1	2	1	1	0	0	2	0
AX-94397536	1		1	1	2	2	2	2	1	2	2	2	2	0	2	2	2	2	2	2	2	2	2	2	2	2	2	1	2	2	1	0	2	2	2	2	2	1	2	2	1	2	2	2	1	2	2	0	2
AX-94397564	2	2	2	2	2	2	2	2	1	2	2	2	2	2	2	2	2	2	2	2	2	0	2	2	2	2	2	2	2	2	2	2	2	2	2	2	2	2	2	2	1	2	2	2		2	2	2	2
AX-94397584	2	2	2	2	1	2	2	2	2	2	2	2	2	2	2	2	1	1	2	2	2	2	2	2	2	2	1	2	2	2	2	2	2	2	2	1	2	1	2	2	2	1	2	2		2	2	2	2
AX-94397605	0	2	0	0	1	0	1	0	2	0	0	0	0	0	1	0	1	1	0	0	0	2	0	0		0	1	0	1	0	0	0	0	0	2	1	1	2	0	1	2	1	2	1	2	0	0	0	0
AX-94397615	2	1	2	2		1	2	1	2	1			1	2	1	1	2	2		1	1	1	0	2	1	2	1	1	2		1	2	1	1	2		1		1	0	2	2	2	2	2	1		2	0
AX-94397664		0	1		1	0	2	1		1	1	1	0	1	1	1	2	2	1	1		0	1	0			1	1	1		1		2	0		1	2	0	1	2	1		0	0	0		0	1	1
AX-94397677	1	1	1	1	2	2	2		1	2	2	2	2	0	2	0	2	2		1	1	1	1	2	2	2	2	1	2	2	2	0	2	0	1	2	2	1	2	2	1	2	1	2	1	2		0	2
AX-94397679	2	2		2	1	2	1	2	2	2		2	2	1	2	2	1	1	2	2	2	2	2	2	2	2	1	1	2	2	1	1	2	2	2	1	2	2	1	2	2	1	2	2	2	2	2	1	2
AX-94397707	1	0	1	1	0	0	0	0	0	0	1	0	0	2	0	0	0	0	0	0	0	0	0	0	0	0	0	1	0	0		2	0	0	0	0	0	0	0	0	0	0	0	0	0		0	2	0
AX-94397725	0		0	0	1	0	0	0	1	0	0	0	0	1	1	0	1	1	0	0	0	0	0	0	1	0	1		0	0	1	1		0	1	1	1	0	0	1	1	0		0	1	0	0	1	0
AX-94397729	2	1	2	2	1	1	1	1	1	2	1	2	1	0	1	1	1	1	1	1	1	1	2	1	2	1	1	2	1	1	2	0	1	1	1	1	2	2	1	1	1	1	1	1	2	1	1	0	1
AX-94397733	0	0	0	0	2	1	0		0	0	2	1		2	0	2	0	0	2	0	0	0	1	1	0	1	0	2	0	1	2	2	0	2		0	0	0	1	0	0	0	0	0	0	1	0	2	1
AX-94397736	2	2	2	2	2	2	2	2	2	2	1	2	2	2	2	2	2	2	2	2	2	2	2	2	2	2	2	1	2	2	1	2	2	2	2	2	2	2	2	2	2	2	2	2	2	2	2	1	2
AX-94397737	2	2	2	2	2	2	1	2	2	2	1	2	2	2	2	2	2	2	2	2	2	2	2	2	2	2	2	2	2	2	2	2	2	2	2	2	2	2	2	2	2	1	2	2	2	2	2	2	2
AX-94397769	2	1	2	2	0	1	0	1	1	1	2	1	0	2	1	1	0	0	1	1	1		1		1	0	0	2	0	0	2	2	0	1	1	0	1	1	1	1	0	0		0	1	1	1	2	1
AX-94397777	2	1	2	2	1	2	1	2	0	0	0	2	2	2	2	1	1	1	1	2	2		2	2	2	2	1	0	2	2		2	1	1	0	1	2	1	2	2	1	1	1	2	1	2	2		2
AX-94397800	1	2		1	1	1	1	1		1	1	1		1	1	1	1	0	1	1	1	0	1	1	1	1	0		1	1	1		1	1	2	0		0	1		2	1	0	1	1	1	2		1
AX-94397818	2	0	2	2	0	0	0	0	0	0	1	0	0	2		0	0	0	0	0	0	0	0	0	2	0	2	1	2	0	1	1	0	0	0	1	1		0	2	0	0	0		0	0	0	1	0
AX-94397829	1	1		1		0	0	0	1	0	0	0	0	2	1	0	0	0	0	0	0	1	0	0	1	0	0	0	0	0	0		0	0	0	0	1			1	0	0		0	1	0	0	2	0
AX-94397832	0	0	0	0	0	0	0	0	0	0	0	0	0	0	1	0	0	0	0	0	0	0	0	0	1	0	0	0	0	0	0	0	0	0	0	0	1	0	0	1	0	0	0	0	0	0	0	0	0
AX-94397847	1	0	1	1	2	2	0	2	0	2	2	2	1	2	2	2	2	2	2	2	2	0	2	1	2	1	2	2	0		2	2	2	2	0	2	2	0	2	2	0	0	0	0	0	2	2	2	2
AX-94397886	0	1	0	0	0	0		0	0	0	0	0	0	2	0	1	0	0		0	0	0	0	0	0	0	0	0	0	0	0	0	0	1	0	0	0	0		0	0	1	0	0	0	1	0	2	0
AX-94397908	1	2	1	1	2	2	2	2	1	2	2	2	2	0	2	2	2	2	2	2	2	2	2	2	2	2	2	2	2	2	2	0	2	1	2	2	2	2	2	2	2	2	0	2	2	2	2	0	2
AX-94397911	0	0	0	0	0	0	0	0	0	0	2	0	0	0	0	0	0	0	0	0	0	0	0	0	0	0	0	2	0	0	2	2	0	0	0	0	0	0	0	0	0	0	0	0	0	0	0		0
AX-94397930	2	2	2		2	2	2	2	2	2	2	2	2	1	1	2	2	2	2	2	2	2	2	2	1	2	1	2	2	2	2	2	2	2	2	1	1	2	2		2	2		2	2	2	2	1	2
AX-94397944	2	2	2	2	2	2	1	2	2	2	2	2	2	2	2	2	2	2	2	2	2	2	2	2	2	2	2	2	2	2	2	2	2	2	2	2	2	2	2	2	2	1	2	2	2	2	2	2	2
AX-94397968	0	0	0	0	0	0	0	0	0	0	0	0	0	1	0	0	0	0	0	0	0	0	0	0	0	0	0	0	0	0	0	1	0	0	0	0	0	0	0	0	0	0	0	0	0	0	0	1	0
AX-94397978	1	0	1	1	0	0	0	0	0	0	0	0	0	2	0	0	0	0	0	0	0	0	0	0	0	0	0		0	0	0	2	0	0	0	0	0	0	0	0	0	0	0	0	0	0	0	2	0
AX-94397979	2	2	1	1	2	2	2	2	2	2	2	2	2	2	2	2	2	2	2	2	2	2	2	2	2	2	2	2	2	2	2	2	2	2	2	2	2	2	2	2	2	2	2	2	2	2	2	1	2
AX-94397985	0	1	0	0	1	1	1	0	1	0	0	1	1	2	1	1	1	1	1	0	0	1	0	1	1	1	1	0	1	1	0	0	1	1	1	1	1	1	1	1	1	1	1	1	1	1	0	2	1
AX-94398018	2	2	2	2		2	2	2		2	2	2	2	2	2	2			2	2	2	2	2	2	2	2	2	2	2	2	2	2	2	2	2	2	2		2	2	2	2		2	2	2	2	2	2
AX-94398039	0	0	0	0	0	0	0	0	0	0	0	0	0	2	0	0	0	0	0	0	0	0	0	0	0	0	0	1	0	0	1	2	0	0	0	0	0	0	0	0	0	0	0	0	0	0	0	2	0
AX-94398040	2	0	2	2	2	2		2	0	2	1	2	2	2	2	2	2	2	2	2	2	0	2	2	2	2	2	1	2	2	1	2	2	2		2	2	0	2	2	0		0	2	0	2	2	2	2
AX-94398041	2	2	2	2	2	2	2	2	2	2	2	2	2	0	2	2	2	2	2	2	2	2	2	2	2	2	2	2	2	2	2	2	2	2	2	2	2	2	2	2	2	2	2	2	2	2	2	0	2
AX-94398068	1	1	1	1	2	2	2	2	1	2	2	2	2	2		2	2	2	2	2	2	1	2	2	1	2	2	2	1	2	2	2	2	2	1	2	1	1	2		1	2	1	1	1	2	2	2	2
AX-94398079	0	0	0	0	1	0	0	0	0	0	0	0	0	2	0	0	1	1	0	0	0	0	0	0	0	0	0	0	1	0	0	0	0	0	0	0	0	0	0	0	0	0	0	1	0	0	0	2	0
AX-94398093	1	0	1	1	2	1	2	2	0	1	1	2	1	0	2	2	2	2	2	1	1	0	2		2	1	2	1	2		1	0	2	2	0	2	2	0	1	2	0	2	0	2	0	2	1	0	1
AX-94398114	1	2	1	1	2	1	2	2	2	0	2		1	2	1	2	2	2	2	2	2	2	2	1	2			2	1	1	2	2	2	2	2		1	2	1	1	2	2	2	1		2	2	2
AX-94398135	2	2	2	2	2	2	2	2	2	2	2	2	2	2	2	2	2	2	2	2	2	2	2	2	2	2	2	2	2	2	2	2	2	2	2	2	2	2	2	2	2	2	2	2	2	2	2	2	2
AX-94398141	2	2	2	2	2	2	2	2	2	2	2	2	2	2	2	2	2	2	2	2	2	2	2	2	2	2	2	2	2	2	2	2	2	2	2	2	2	2	2	2	2	2	2	2	2	2	2	2	2
AX-94398154	0	0	0	0	0	0	0	1	0	1	1	0	0	2	0	0	0	0	0	1	1	0	1	0	0	0	0	1	0	0	1	2	0	0	0	0	0	0	0	0	0	0	0	0	0	0	1	2	0
AX-94398166	2	1	2	2	2	2	1	2	1	2	2	2	2	2	2	2	2		2	2	2	1	2	2	2	2	2	2	2	2	2	2	2	2		2	2	1	2		1	1	1	2	1	2	2	2	2
AX-94398174	0	2	0	0	0	0	0	0	2	0	0	0	0	0	0	0	0	0	0	0	0	2	0	0	0	0	0	0	0	0	0	0	0	0	2	0	0	2	0	0	2	0	2	0	2	0	0	0	0
AX-94398180	2	1	2	2	1	2	2		1		2			0	2	1	1	1	1	2	2	1	1	2	2	2	2	2	2	2	2	2	1	1	1	2	2	1	2	2	1	2	1	2	1		2	0
AX-94398204		2		1	2	2	2	2	2	2	1	2	2	0	2	2	2	2	2	2	2	2	2	2	2	2	2	1	2	2	1	0	2	2	2	2	2	2	2	2	2	2	2	2	2	2	2	0	2
AX-94398213	2	2	2	2	2	1	2	2	2	2	1	1	1	2	2	0	2	2	0	2	2	0		1	2	1	2	2	2	1	2	2	1	0	2	2	0	0	1	2	2	2	2	2	2	1	2	2	1
AX-94398220	2	2	2	2	2	2	2	2	2	2	2	2	2	0	2	2	2	2	2	2	2	2	2	2	2	2	2	2	2	2	2	2	2	2	2	2	2	2	2	2	2	2	2	2	2	2	2	0	2
AX-94398222	2	1	1	1		1	0	1		2		1			0	2	1	1	2	2	2	2	2	1	1	1	1		1	1	1		2	2	1	1	0		1	0	2	0		1		1	2	1	1
AX-94398229	1	2	1	1	2	2	2	2	2	2	1	2	2	0	2	2	2	2	2	2	2	2	2	2	2	2	2	0	2	2	0	0	2	2	2	2	2	2	2	2	2	2	2	2	2	2	2		2
AX-94398235	0	0	1	0	2	0	0	1	0	0	1	1	0	2	0	0	2	2	0	1	1	0	0	0	0	0	0	1	0	0	1	2	1	0	0	0	2	0	0	0	0	0	0	0	0	1	1	2	1
AX-94398244	2	0		2	0		0		0	1	1	2	2		2	2	0	0	2			0	2	1	2		0	1	2	2	1	2	0	2	0	0		0	2	1	0	0	0	1	0	2	2	2	2
AX-94398259	0	0	0	0	2	1	0	0	0	0	2	1	0	2	1	1	2	2	1	0	0	0	0	0	1	0	2	2	0	0	2	2	2	1	1	2	1	0	1	1	1	0	0	0	0	1	0	2	1
AX-94398305	1	0	1	1	0	1	0	0	0	0	0	0	0	0	0	0	0	0	1	0	0	0	0	0	1	0	0	0	0	0	0	0	0	0	0	0	0	0	0	0	0	0		0	0	0	0	0	0
AX-94398377	2	0	2	2	2	2	2	2	0	2	2	2	2	2	2	2	2	2	2	2	2	0	2	2	2	2	1	2	2	2	2	2	2	2	0	1	2	0	2	2	0	2	0	2	0	2	2	2	2
AX-94398394	1	2	1	1	1	2	1		2	1	1	2	1	2			2	2	0	2	2	2	2	2	2	2	2		2	2	0	0	2		2	2	1	2	2	1		1	2	2	1	2	2	0	2
AX-94398403	0	0	0	0		0	0	0	0	1	0	0	0	0	0	0	2	2	0	0	0	0	0	0	1	0	0	0	1	0	0	0	1	0	0	0	1	0	0	0	0	1	2	1		0	0	0	0
AX-94398404	1	0	1	1	2	0	0	0	0	0	1	0	1	2	0	0	2	2	0	0	0	0	0	0	0	1	2	2	0	1	2	2	1	0	0	2	0	0	0	0	0	0	0	0	0	0	0	2	0
AX-94398416	0	0	0	0	2	0	0	0	0	0	0	0	0	0	0	1	2	2	0	0	0	0	0	0	0	0	0	0	0	0	0	0	2	0	0	0		2	0	0	1	0	0	0	0	0		0	0
AX-94398448	0	0	0	0	0	0	0	0	1	0	0	0	0	0	0	0	0	0	0	0	0	1	0	0	0	0	0	0	0	0	0	0	0	0	0	0	0	1	0	0	0	0	0	0	0	0	0	0	0
AX-94398454	0	1	0	0	1	0		1		0	0		0	0	2	0	1	1	0	1	1		0	0	2	0	0	0	0	0	0	0	0	0		0	2	1	0	2	1		1	0	1	0	1	0	0
AX-94398462	1	0	1	1	0	1	0	0	0	0	2	1	1	2	2	0	1	1	0	0	0	0	0	0	0	1	0	2	0	1	2	2	0	0	0	0	0	0	1	0	0	0	0	0	0	1	0	2	1
AX-94398465	1	0	1	1	0	1	0	0	0	0	1	0	1	2		0	0	0	0	0	0	0	0	1		1	2	1	0	1	1	2	0	0	0	2	1	0	1	1	0	0	0	0	0	0	0	2	0
AX-94398476	2	2	2	2	1	2	2	2	2	2	2	1	2	1	2	2	2	2	2	2	2	2	2	2	2	2	1	2	2	2	2	2	2	2	2	1	2	2	2	2	2		2	2	2	2	2	1	2
AX-94398482	2	2	2	2	2	2	2	2	2	2	2	2	2	2	2	2	2	2		2	2	2	2	2	2	2	2	2	2	2	2	2	2	2	2	2	2	2	2		1	2	1	2	1	2	2	2	2
AX-94398500	2		2	2	0	2	2	1	2	2	2	1	2	0	2	2	1	1	2	0	1		2	2	2	2	2	2		2	2	2	1	2	0	2	0	0	2	2	2	2	2	2	2	2	1	2	1
AX-94398506	0	0	0	0	0	0	0	0	0	0	0	0	0	0	0	0	0	0	0	0	0	0	0	0	0	0	0	0	0	0	0	0	0	0	0	0	0	0	0	0	0	0	0	0	0	0	0	0	0
AX-94398517	1	2	1	1	0	0	2		2	0	1	0	0	2	0	0	0	0	0	0	0	2	0	0	0	0	0	2	0	0	2	2	0	0	2	0	0	2	0	0	2	2	2	0	2	0	0	2	0
AX-94398576	2	2	2	2	2	2	2	2	2	2	2	2	2	2	2	2	2	2	2	2	2	2	2	2	2	2	2	2	2	2	2	2	2	2	2	2	2	2	2	2	2	2	2	2	2	2	2	2	2
AX-94398635	0	2	0	0	0	0	2	1	2	1	0	0		0	2	0	0	0	0		1	2	1	1	2	1	0	0	2		0	0	0	0	2	0	1	2	0	2	2	2	2	2	2	0		0	0
AX-94398639	2	0	2	2	2		0	1	0	1	1	0	1	2	0	0		2	0			0	1	1	0			1	1	1	1		1	0	0	1	0	0	1	0	0	0	0	1	0	0	1	2	0
AX-94398653	2		2	2	0	2	0	0	1		2	0	0	2	0	1	0	0	1	0	0	0	0	0	0	0	1	2	0	0	2	2	0	1	0	1	0	0	0	0	0	0	0	0	0	0	0	2	0
AX-94398667	2	2	2	2	2	2	2	2	2	2	2	2	2	2	2	2	2	2	2	2	2	2	2	2	2	2	2	2	2	2	2	2	2	2	2	2	2	2	2	2	2	2	2	2	2	2	2	2	2
AX-94398681	0	0	0	0	0	0	0	0	0	0	0	0	0	0	0	0	0	0	0	0	0	0	0	0	0	0	0	0	0	0	0	0	0	0	0	0	0	0	0	0	0	0	0	0	0	0	0	0	0
AX-94398684	0	2	0	0	0	1	2	1	2	1	1	2	1	0	2	2	2	2	2	1	1	2	1	1	2	1	0	0	2	1	0	0	2	2	1	0	2	2	1	2	0	2	0	2	2	2	1	0	2
AX-94398720	0	0	1	0	1	0	0	0	0	0	1	0		0	0		0		0	0	1	0	0	0		0	0	1		0	1	0	0	0	0	0	0	0		0	0	0	0	0	1		0		0
AX-94398731	2	2	2	2	2	2	1	1	2	2	2	2	1	2	2	2	2	2	2	1	1	2	2	2	2	2	2	2	1	2	2	2	2	2	2	2	2	2	2	2	2	1	2	1	2	2	1	2	2
AX-94398739	0	2	0	0	2	1	2	2	2	2	1	1	2	0	2	1	2	2	1	2	2	2	2		2	2	2	0	2	2	0	0	2	1	2	2	2	2		2	2	2	2	2	2	1	2	0	1
AX-94398822		0	1	1	0	1	2	1			0	2		1	2	1	0	0	1		1	1	1	1	2	1	0		0	1		1	0	1	0	0	2	0	1	2	0	2	0		0	2	1	1	1
AX-94398855	1	1	1	1	1		1	1	0	1		2		1	2	2		2	1	1		0	1	2	2	2		1	1		1	1	2	1	1	1	2	1	2	2	0	2	1	0	0	2			2
AX-94398870	2	2	2	2	2	2	2	2	2	2	2	2	2	2	2	2	2	2	2	2	2	2	2	2	2	2	2	1	2	2	1	0	2	2	2	2	2	2	2	2	2	2	2	2	2	2	2	2	2
AX-94398942	1	2	2	2	1	2		2	2	2					1	2	2	2	2		2	2	2	2	1	2	2		2	2	1	2	2		2	2	1	2	1	2	2	2	2	2	2	2	2	2	2
AX-94398986	1	1	2	2	2	1	1	1	1	1	1	1	1	0	1	1	1	2	1	1	1	1	2		1	1	2	2	1	1	2	2	2	1	1	2	1	1	1	1	1	1	1	1	1	1	1	2	1
AX-94398990	0	0	0	0	0		0	1	0		0	0	2	0	0	0		1	0	1	1	0	0	2	0	0	0	0	0	0	0	0	1	0	0	0	0	0	0	0	1	0	0	0	0	0	1	0	0
AX-94398996	2		2	2	0	0		2	1	2	0	0		0	0	0	0	2	0	2	0		0		0	0	0	0	1	2	0	0	2	0	0	0	0	2	0	0	2	0		1	2	0	2	0	0
AX-94399045	1	0	1	1	0	0	0	0	0	0	0	0	0	2	0	0	0	0	0	0	0	0	0	0	0	0	0	1	0	0	1	2	0	0	0	0	0	0	0	0	0	0	0	0	0	0	0	2	0
AX-94399097	0		0	0		1						1	0			1	0			0		0	0	0		0	0		0	0	1			1	1	0		0	1		0	0		0	0		0		1
AX-94399109		2	1	1	2		1	0		1	0	2	0	1	2	2	1		0	0	0	1	2	0	1	0	1	1	2	0	1		0	2	1		2	1	0	2	0	1	1	2	1	1	0	1	1
AX-94399214	2	0	2	2		2		2	2	2	2	2	2		2	2	2	2	2	2	2			2	2	2	2	2	2	2	2	1	2	2	2	2	2	2	2	2	2	2	2	2	2	0	2	1	0
AX-94399229	0	0	0	0	0	0	0	0	0	0	0	0	0	0	0	0	0	0	0	0	0	0	0	0	0	0	0	0	0	0	0	0	0	0	1	0	0	0	0	0	0	0	0	0	0	0	0	0	0
AX-94399236	1	2	1	1	0	0	2	0	2	0	1	0	0	0	0	0	0	0	0	0	0	2	0	0	0	0	0	1	0	0	1	0	0	0	2	0	0	2	0	0	2	2	2	0	2	0	0	0	0
AX-94399240	2	1	2	2	1	0	0	0	0	0	1	0	0	2	1	0	1		0	0	0	0	1	0	1	0	1	2	0	0	2	2	0	0	0	0	1	0	0	1		0	0	0	0	1	0	2	1
AX-94399278	1	0	1	1	0	0	1	0	1	0	0	0	0	0	0	0	0	0	0	0	0	1	0	0	0	0	0	1	0	0	1	1	0	0	1	0	1	1	0	0	0	0	1	0	0	0	0	1	0
AX-94399298	0	0	0	0	0	2	0	2	0	2	0	2	2	0	2	2	0	0	2	2	2	0	1	2	2	2	0	0	2	2	0	0	0	2	0	0	2	0	2	2	0	0	0	1	0	2	2	0	2
AX-94399313	2	2	2	2	2	2	1	2	2	2	2	2	2	0	1	2	2	2	2	2	2	1	2	2	1	2	2		2	2	2	0	2	2	1	2	1	2	2	2	1	2	2	2	1	2	2	2	2
AX-94399324	1	0	1	1	0	0	0	0	0	0	1	0	0	2	0	0	0	0	0	0	0	0	0	0	0	0	0		0	0		2	0	0	0	0	0	0	0	0	0	0	0	0	0	0	0	2	0
AX-94399334	1	0	1	1	0	0	0	0	0	0	1	0	0	2	0	0	0	0	0	0	0	0	0	0	0	0	0		0	0	2	2	0	0	0	0	0	0	0	0	0	0	0	0	0	0	0	2	0
AX-94399337	1	1	1	1	2	1	1	1		1	1	1	1	1	2	1	1	1	1	1	1	0		1	2	1	2	1	1	1			1	1	1	2	2	1	1	2	1	1	1	1	1	1	1	1	1
AX-94399344	1	1	1	1		1	1	1	0	0	1	1		2	2	1	0		1	1	1	1	1	0	2	0	0	1	0	0		1	1	1	1	0	2		1	2	0		0	0	1	1		1	1
AX-94399369		0	1			0		1		2	2	1		1	1		0	1		1	1	1	1		2	1		0	2	1	0	1	1	2	1	1	0			2	1		0	1		2	1	1
AX-94399379	0	0	0	0	0	0	0	0	0	0	0	0	0	0	0	0	1	1	0	0	0	0	0	0	0	0	0	0	0	0	0	1	0	0	0	0	0	0	0	0	0	0	0	0	0	0	0	2	0
AX-94399383	0	1	0	0	0	1	0	0	1	0	0	1	1	0	0	0	0	0	0	0	0	1	0		0	1	1	0	0	1	0	0	0	0	0	1	2	1	1	0	1	0	1	0	1	0	0	0	0
AX-94399413	2	0	2	2	1	1	0	0	0	0		1	1	1	2		0	0		0	0	2	0	1		1	0		2	1	1	1	0	1	0	0	0	0	0	2	0	0	0	2	0	1		1	1
AX-94399421	1	0	2	2		2	1	2	0	2	2	2		2	2	2	2	1	2	2	2	0	2	2		2	1	2	2	2		2	2	2	0	1	2	0	2	2	0	2	0	2	0	2	2	2	2
AX-94399450	0		0	0	0	0	1	0	0	0	0	0	0	0	1	0	0	0	0	0	0	0	0	0	1	0	0	0	1	0	0	0	0	0	1	0	1	0	0	1	1	0	1	1	1	0	0	0	0
AX-94399455	0	2	0	0	2	1	2	1	2	1	2	2	1	0	0	2	2	2	2	1	1	2	1	1	2	1	2	1	0		1	0	2	2	0	2	2	2	1	2	2	2	2	0	2	2	1	0	2
AX-94399494	2		2	2		0	0	0		0	2	0	0	2		0	0	0	0	0	0		0	0	1	0	0	2		0	2	2	0	0		0		0		1	0	0	0	0		1	0	2	1
AX-94399508	2	2	2	2	2	2	2	2	2	2	2	0	1	0	0	2	2	2	2	0		2	2	1	2	1	2	2	2	1	2	2	2	2	2	2	0	2	1	2	2	2	2	2	2	1		2	0
AX-94399514	0		0	0	2	0	2	0	1	2	2	2	2	2	2	2	2	2	2	0	0	2	2	2	2	2	2	2	1	2	2	2	2	2	2	2	2	2	2	2	1	2	2	1	0	2	0	2	2
AX-94399532	2	2	2	2	2	2	2	2	2	2	2	2	2	2	2	2	2	2	2	2	2	2	2	2	2	2	2	2	2	2	2	2	2	2	2	2	2	2	2	2	2	2	2	2	2	2	2	2	2
AX-94399569	0	1	0	0	0	0	1	0	0	0	0	0	0	1	0	0	0	0	0	1	0	0	0	0	0	0	1	0	1	0	0	1	0	0	0	1	0	0	0	0	2	1		1	2	0	0	1	0
AX-94399624	1	0	1	1	2	2	0	2	0	2	2	2	1	2	2	2	2	2	2	2	2	0	2	1	2	1	2	2	0	1	2	2	2	2	0	2	2	0	2	2	0	0	0	0	0	2	2	2	1
AX-94399637	0	2	0	0	2	2	2	2	2	2	2	2	2	0	1	2	2	2	2	2	2	2	2	2		2		1		2	1	0	2	2	2	1	1	2	2	2	2	2	2		2	2	2	0	2
AX-94399692	2	1	2	2	2	2	1	2	1	2	2	2	2	2	1	2	2	2	2	2	2	1	2	2	2	2	1	2	2	2	2	2	2	2	1	1	2	1	2		1	1	1	2	1	2	2	2	2
AX-94399777	1	1	1	1	0	2	2	2	2	2	2	2	2	1	2	2	2	0	2	2	2	1	2	2	2	2	0	2	1	2	2	1	1	2	2	1	1		2	2	2	1	1	1	2	2	2	1	2
AX-94399816		2			2	2	2	2	2	2	1	2	2	1	2	2	2	2	2	2	2	2	2	2	2	2	2	1	2	2	1	1	2	2	2	2	2	2	2	2	2	2	2	2	2	2	2	1	2
AX-94399823	1	1	1	1	0	0	0	0		0	1	0	0	2	0	0	1	1	0	0	0		0	0	0	0	2	2		0	2	2	0	0	1	2	0	1	0	0	1	0	1		1	0	0	2	0
AX-94399833	0	0	0	0	0	0	0	0	0	0	0	0	0	0	0	0	0	0	0	0	0	0	0	0	0	0	0	0	0	0	0	0	0	0	0	0	0	0	0	0	0	0	0	0	0	0	0	0	0
AX-94399838	0	1	0	0	0	0	2	1			1	0	1	0	0	1	1	0	0		0	0	1	1	0	1	1	1		0			1				0	1	1	0		2	0	1	1	1	0	0
AX-94399844	1	0	1	1	2	0	0	0	0	0	1	0	0	2	0	0	2	2	0	0	0	0	0	0	0	0	2	1	0	0	1	2	1	0	0	2	0	0	0	0	0	0	0	0	0	0	0	2	0
AX-94399860	2	2	2	2	1	1	1	1	2	1	2			0	2	1		1	1	1	1	2	1	2	1	2	1	2	2	2	2	2	1	1	2		2	2	1	2	2	1		2		2	1	0	2
AX-94399886	0	0	0	0	0	0	0	0	0	0	0	0	0	0	0	0	0	0	0	0	0	0	0	0	0	0	0	0	0	0	0	0	0	0	0	0	0	0	0	0	0	0	0	0	0	0	0	0	0
AX-94399887		2				2	2	2	2		2	2	2	0	2	2			2	2	2	2		2	2	2				2			2	2	2		2	2	2	2	2	2	2		2	2	2	0	2
AX-94399906	0	2	0	0	0	2		2	2	2	0	2	2	0		2	0	2	2	2	2	2	2	2	2	2	2	0	1	2	0	0	0	2	2	2	2	2	2		2	2	2	1	2	2	2	0	2
AX-94399921	2	2	2	2	2	2	2	2	2	2	2	2	2	2	2	2	2	2	2	2	2	2	2	2	2	2	2	2	2	2	2	2	2	2	2	2	2	2	2	2	2	2	2	2	2	2	2	2	2
AX-94399931	1	0	1	1	0	0	1	0	0	0	1	1	1	1		0	0	0	0	1	0	0	0	1	1	1	0	1	1	1	1	1	0	0	0		0	0	0	0	0	1	0	1	0	0	1	1	0
AX-94399938	2	1	2	2	0	1	1	1	0	1	0	1		1	1	1	0		1	1	1	0	1	1		1	0	0	2	1	0	1	0	1	2	0	0	0			1	1	1	2				1	1
AX-94400000	2	2	2	2	2	2	2	2	2	2	2	2	2	2	2	2	2	2	2	2	2	2	2	2	2	2	2	2	2	2	2	2	2	2	2	2	2	2	2	2	2	2	2	2	2	2	2	2	2
AX-94400016	2	2	2	2	2	2	2	2	2	2	2	2	2	2	2	2	2	2	2	2	2	2	2	2	2	2	2	2	2	2	2	2	2	2	2	2	2	2	2	2	2	2	2	2	2	2	2	2	2
AX-94400035	1	0	1	1	2	0	0	0	0	0	1	0	0	2	0	0	0	0	0	0	0	0	0	0	0	0	0	2	0	0	2	2	1	0	0	0	0	0	0	0	0	0	0	0	0	0	0	2	0
AX-94400065	2	0	2	2	0	0	1	0	0	0	0	0	0	2	0	0	0	0	0	0	0	0		0	0	0	0		0	0		2	0	0	0	0	0	0	0	0	0	1		0	0	0	0	2	0
AX-94400072	0	2	0	0		2	1	2	2	2	1	2	2	0	2	2	2	2	2	2	2	2	2	2	2	2	2		2	2		0	2	2	2	2	0	2	2	2	2	2	2	2	2	1	2	0	2
AX-94400098	0	2	0	0	2	2	1	2	2	2	1	2	2	0	2	2	2	2	2	2	2	2	2	2	2	2	2	1	2	2	1	0	2	2	2	2	2	2	2	2	2	0	2	2	2	2	2	0	2
AX-94400103	0	0	0	0	0	0	0	0	0	0	0	0	0	0	0	0	0	0	0	0	0	1		0	0	0	0	0	0	0	0	0	0	0	1	0	0	1	0	0	1	0	1	0	1	0	0	0	0
AX-94400110	1	0	1	1	0	1	0	1	0	1	1	0	1	0	0	0	0	0	0	1	1	0	1	1	0	1	0		2	1	2	0	0	0	0	0	0	0	1	0	0	0	0	2	0	0	1	0	0
AX-94400115	1	0	0	0	1	0	0	0	0	0	0	0	0	0	0	0	0	0	0	0	0	0	0	0	0	0	0	0	1	0	0	0	0	0	0	0	0	0	0	0	0	0		1	0	0	0	0	0
AX-94400135	1	1	1	1	0	1	0	0	1	0	1	0	0	2	0	0	0	0	0	0	0	0	0	0	0	0	0	2	0	0	2	2	0	0	1	0	0	1	1	0	1	0	0	0	1	0	0	2	0
AX-94400154	0	1	0	0	1	0	0	0	1	0	0	0	0	2	1	0	1	1	0	0	0	1	0	0	1	0	1	1	0	0	1	2	0	0	0	1	1	1	0	1	0	0	1	0	0	0	0	2	0
AX-94400160	1		1	1	0	0	1	2	0	0	0	2	0	2	2	2	0	0	2	0	2	0	2	0	2	0	0		1	0	2	2	0	0	0	0	2	0	0	2		1	0	1	0	2	0	2	2
AX-94400163	0	2	0	0	2	1	2	1	2	1		1	0	1	1	1	2	2	1	1	1	2	1	0	1	0	2	2	0	0	1	1	2	1	2	2	1	2	1	1	2	2	2	0	2	1	1	1	1
AX-94400185	0	0	0	0	2	2	2	1	0		1	2		0	2	2	2	2	2	2		0	2	2	2	2	2			2	0	0	2	2	2	2	2	2	2	2	0	2	0		0	2		0	2
AX-94400218	2	0	2	2	2	0	0	2	0	2	0	2	0	2	1	0	2	2	0	2	2	0	2		1	0	0	2	1	0		2	2	0	0	0	1		0	1	0	0	0	1	0	2	2	2	2
AX-94400275	2	2	2	2		2		2	2	2	2	2	2	2	2	2	2	2	2	2	2	2	2	2	2	2	2	2	2	2	2	2	2	2		2	2	2	2	2	2	2	2	2	2	2	2	2	2
AX-94400278	1	0	1	1	0	0	0	0	0	0	1	0	0	2	0	0	0	0	0	0	0	0	0	0	0	0	0		0	0		2	0	0	0		0	0	0	0	0	0	0	0	0	0	0	2	0
AX-94400313	1	2	1	1	2	2	2	2	2	2	1	2	2	0	2	2	2	2	2	2	2	2	2	2	2	2	2		2	2	1	0	2	2	2	2	2		2	2	2	2	2	2	2	2	2	0	2
AX-94400314	2	2	2	2	0	2	2	1	2	2	1	2	2	2	2	0	1	1	0	1	1	1	2	2	2	2	1	1	2	2	2	1	0	0	2	1	2	1	2	2	1	2	2	2	2	2	1	2	2
AX-94400334	1	0	1	1	0	1	0	1	0	1	1	1	1	2	0	2	0	0	2	1	1	0	1	1	0	1	0	1	0	1	1	2	1	2	0	0	0	0	1	0	0	0	0	0	0	1	1	2	1
AX-94400351	2	0	2	2	0	0	0	0	0	0	1	0		2	0	0	0	0	0	0	0	0	0	0	0		0		1	0		2	0	0	0	0	0	0	0	0	0	0	0		0	0	0	2	0
AX-94400360	0	1	0	0	1	0	2	1	2	1	1	0	0	0	1	1	1	1	1	1	0	1	1	0	1	0	1	1	1	0	1	0	1	1	1	1	1	1	0	1	2	2	2	1	1	0	1	0	1
AX-94400410	1	0	1	1	0	0	1	0	0	0	0	0	0	2	0	0	0	0	0	0	0	0	0	0	0	0	0		0	0		2	0	0	0	0	0	0	0	0	0	1	0	0	0	0	0	2	0
AX-94400417	1	0	1	1	1		1		0		1	1			1	0	1	1	0		0	0		1	1	1	1		1	1	1	0	1	0	0	1	1	0	1	1	0	1	0	1	0
AX-94400429	2	2	2	2	1	1	1	1	2	1	2	1	2	2	2	1	2	2	1	1	1	2	2	2	2	2	2	2	2	2	2	2	2	1	2	2	1	2	1	2	2	1	2	2	2	1	1	2	1
AX-94400442	1	0	1	1	0	0	1	0	0	0	0	0	1	0	0	0	0	0	0	0	0	0	0	1	0	0	0	0	2	1	0	0	0	0	0	0	0	0	0	0	0	1	0	2	0	0	0	0	0
AX-94400453	0	0	0	0	0	0	0	0	1	0	1	0	0	0	0	0	0	0	0	0	0	2	0	0	0	0	0	1	0	0	1	0	0	0	2	0	0	0	0	0	1	0	1	0	1	0	0	0	0
AX-94400469	0	1	0	0	0	1	1	0	0			1		0	0	1	0	0	1	0	0		1	0	0	0	0	0	0		0	0		1	1	0		0	1	0			0	0	1		0
AX-94400479	1	2	1	1	2	2	2	2	2	2	2	2	2	0	2	2	2	2	2	2	2	2	2	2	1	2	2	1	2	2	1	0	2	2	2	2	2	2	2	2	2	2	2	2	2	2	2	0	2
AX-94400504	1	2	1	1	2	2	0	0	2	0	2	2	2	1	2		2	2		0	0	0	0	2	2	2	2		2	2		0	2		2	2	2	0	1	2	2	0		2	2	2	0	1	2
AX-94400508	0	0	0	0	0	0	0	0	0	0	0	0	0	2	0	0	0	0	0	0	0	0	0	0	0	0	1	1	0	0	1	2	0	0	0	1	0	0	0	0	0	0	0	0	0	0	0	2	0
AX-94400514	1	2	1	1	2	2	2	2	2	2	2	2	2	0	2	2	2	2	2	2	2	2	2	2	2	2	1	1	2	2	1	0	2	2	2	2	2	2	2	2	2	2	2	2	2	2	2	0	2
AX-94400543	0	0	0	0	0	0	0	0	0	0	0	0	0	0	0	0	0	0	0	0	0	0	0	0	0	0	0	0	0	0	0	0	0	0	0	0	0	0	0	0	0	0	0	0	0	0	0	0	0
AX-94400544	0	0	0	0	0	0	0	0	0	0	0	0	0	0	0	0	0	2	0	0	0	0	0	0	0	0	0	0	0	0	0	0	0	0	0	0	0	2	0	0	1	0	2	0	0	0	0	0	0
AX-94400546	0	1	0	0	0	2		2	1	1	1	2	1	0	0	2	0	0	2	2	2	1	1	1	0	1	0	0	0	1	0	0	1	2	1	0	2	1	2	2	1	1	1	0	1	2	2	0	2
AX-94400549	1	1	1	1	2	1	0	0	2	0	1	1	1	2	0	0	2	0	0	0	0	2	0	1	0	1	0	2	2	1	2	2	1	0	0	0	0	2	1	0	2	0	2	2	2	0	0	2	0
AX-94400559	1	0		1	0	1		2	0	2	1	1	1		0	2	0	0	2	2	2	0	2		0			0	2	1	0	0	1	2	0		0	1	1	0	0	0		2	0	1	2	0	1
AX-94400653	2	0	2	2	2	2	2	2	2	2	2	2	2	2	2	2	2	2	2	2	2	2	2	2	2	2	2	2	2	2	2	2	2	2	0	2	2	1	2	2	0	2	0	2	0	2	2	2	2
AX-94400658	0	0	0	0	0		0	0	0	0	0		0	0	0	0			0	0	0	0	0	0	0	0	0	0	0	0		0	0	0		0	0	0	0	1	0	0	0	0	0	1	0	0
AX-94400663	2	0	2	2	2	2		2	0	2	1	2	2	2	2	2	2	2	2	2	2	0	2	2	2	2	2	1	2	2	1	2	2	2	0	2	2	0	2	2	0	2	0	2	0	2	2	2	2
AX-94400671	0	0	0	0	0	0	0	0	0	0	0	0	0	0	0	0	0	0	0	0	0	0	0	0	0	0	0	0	0	0	0	0	0	0	0	0	0	0	0	0	0	0	0	0	0	0	0	0	0
AX-94400729	1		0	0	1	1	1	0	0	0	1	1	1	1	0	1	1	1	1	0	0	1	1	1	1	1	1		1	1		0	1	1	0	1	1	1	1	0	1	1	0	0	0	1	0	0	1
AX-94400755	1	0	1	1	2	1	0	1	0	1	2	2	1	2	2	2	2	2	2	1	1	0	1	1	2	1	0			1		2	2	2	0	0	2	0	1	2	0	0	0		0	2	1	2	2
AX-94400766	1	2	1	1	2	2	1	2	2	2	1	2	2	0	2	2	2	2	2	2	2	2	2	2	2	2	2	1		2	1	0	2	2	2	2	2	2	2	2	2	2	2	2	2	2	2	0	2
AX-94400769	0	0	0	0	0	0	0	0	0	0	0	0	0	1	0	0	0	0	0	0	0	0	0	0	0	0	0	0	0	0	0	0	0	0	0	0	0	0	0	0	0	0	0	0	0	0	0	1	0
AX-94400823	1	1	1	1	1	1		1	1	2	2	1	1	1	1	1	1	1	1	2	2	1	1	1	1	1	1	1	1	2	1	1	2	2	1	1	1	1	2	1	1	1	1	1	1	1	2	1	1
AX-94400825	2	0	2	2	2	1	2	2	0	2	2	2	2	2	2	2	2	2	2	2	2		2	2	2	2	2	2	2	2	2	2	2	2	0	2	2	0	2	2	0	2	0	2	0	2	2	2	2
AX-94400828	0	2	0	0	0	0	2	0	2	0	0	0	0	0	0	0	0	0	0	0	0	2	0	0	0	0	0	0	0	0	0	0	0	0	2	0	0	2	0	0	2	2	2	0	2	0	0	0	0
AX-94400830	1	2	1	1	2	2	2	1	2	1	1	1	1	0	2	2	2	2	2	1	1	2	1	1	2	1	2	1	2		1	0	1	2	2	2	2	2	1	2	2	2	2	2	2	2	1	0	2
AX-94400843	1	2	1	1	2	2	2	2	2	2	1	2	2	0	2	2	2	2	2	2	2	2	2	2	2	2	2	1	2	2	1	0	2	2	2	2	2	2	2	2	2	2	2	2	2	2	2	0	2
AX-94400886	1	0	1	1	0	0	0	0	0	0	0	0	0	2	0	0	0	0	0		0	0	0	0	0	0	0	1	0	0	1	2	0	0	0	0	0	0	0	0	0	0	0	0	0	0	1	2	0
AX-94400887	0	1	0	0	1	0	0	0	2	0	0	0	0	1	0	0	1	1	0	0	0	1	0	0	0	0	1	0	0	0	0	1	0	0	1	1	0	1	0	0	1	0	1	0	2	0	0	1	0
AX-94400911		0	0	0	1	0	0	0	0	0	0	0	0	1	0	0	0	0	0	0	0	2	0	0	1	0	0		0	0	0	0	0	0	0	0	0	0	0	0	0	0	0	0	0	0	0	1	0
AX-94400919	2	1	2	2	2	2	2	2		2	2	2	2	2	2	2			2	2	2	2	2	2	2	2	2	2	2	2	2	1	2	2		2	2	2	2	2	2			2	2	2	2	1	2
AX-94400937	2	2	2	2	2	2	2	2	2	2	2	2	2	0	1	2	2	2	2	2	2		2	2	1	2	2	2	1	2	2	2	2	2	2	2	1	2	2	1	2	2	2		2	1	2	0	2
AX-94400945	0	0	0	0	0		0	0	0	0	0	0	0	0	0	0	0	0	0	0	0	1		0		0	0	0	1	0	0	0	0	0	0	0	0	0	0	1	0	0	0	1	0	1	0	0	1
AX-94400956	2	1	2		0		0	1	1	1	2		1	2	1		0	0	1		1		1	1	1			2	1		2	2	0	1	1	1		1	1		1	0		1	1		1	2	1
AX-94400958	2	2	2	2	2	1	2	2	2	1		1	1	2	2	0	0	0	0	2	1	2	0	1	2	1	2	2	2	1	2	2	0	0	2	2	2	0	1	2	2	2	2	2		1	2	2	1
AX-94400986	0	0	0	0	1		2		2		2	2	0	1	2	0	0	1	0		1	2	2	0	2	0		2	1	0	2	1	0	0	2	1	2	2	0	2		2		1	0	2	1	1	2
AX-94401010	0	0	0	0	0	0	0	0	0	0	0	0	0	0	0	0	1	0	0		0	0	0	0	0	0	0	0	0	0	0	0	0	0	0	0	0	0	0	0	0	0	0	0	0	0	0	0	0
AX-94401022	2	0	2	2	0		2	2	0	2	2	2	2	2	2	2	0		2	2	2	0	2	2	2	2	0	2	2	2	2	2	1	2	0	0	2	0	2	2	0		0	2	0	2	2	2	2
AX-94401041	0	0	0	0	0	0	2	0	0	0	0	0	1	0	0	0	0	0	0	0	0	0	0	1	0	1	2	0	2	1	0	0	0	0	0	2	0	0	0	0	0	2	0	2	0	0	0	0	0
AX-94401042	2	2	2	2	2	2	2	2	2	2	2	2	2	2	2	2	2	1	2	2	2	2	2	2	2	2	1	2	2	2	2	1	2	2	2	1	2	2	2	2	2	2	2	2	2	2	2	2	2
AX-94401066	1	2	1	1	2	2	2	0	2	1	2	2	1	0	2	2	2	2	2	0		0		1	2	1	2	2	0	1	2	2	2	2	0	2	2	2	2	2	0	2	2	0	2	2	0	0	2
AX-94401078	1	1	1	1	2	2	0	1	0	1		1		2	0	2	2	2	2	1	1	0	1		0	1	2	1	1	1	1	2	2	2	0	2	0	0	2	0	0	0	0	0	0	1	1	2	1
AX-94401090	0	2	0	0	2	2	2	1	2	2	1	2	2	0	2	2	2	2	2	1	1	2	2	2	2	2	2	1	2	2	0	0	2	2	1	2	2	2	2	2	0	2	2	2	0	2	1	0	2
AX-94401097	0	1		0		2	2	2	1	2	2	2	2	0		2	1	2	2	2	2	1	2	2	1	2	1	2	2	2	2	2	2	2		1	2	2	2	2	1	2	2	2	1	2	2	0	1
AX-94401132	0	1	0	0	2	1	1	0	1	0	0	0	0	0	0	0	0	0	0	0	0	1	0	0	0	0	0	0	0	0	0	0	0	0	1	0	0	1	0	0	1	1	1	0	1	0	0	2	0
AX-94401170	0		0	0	0	0	0	0	1	0	0		0	0	1	0	0	1	0	0	0	1	0	0	1	0	1	0	0	0	0	0	0	0	1	1	1	1	0	1	1	0		0	1	0	0	0
AX-94401187	0	0	0	0	0	0	0	0	0	0	1	0	0	0	0	0	0	0	0	0	0	0	0	0	0	0	0	1	0	0	1	0	0	0	0	0	0	0	0	0	0	0	0	0	0	0	0	0	0
AX-94401191	2	2	2	2		2	2	1	2	2	1	2		2	0	2	2	2		2		2	2	2	0	2	2	2	2	2	2	2	2	1	2	2	0	2	2	0	2	2	2	2	2	2	2	2	2
AX-94401193	0	2	0	0	0	0	2	0	1	0	1	0	0	0	0	0	0	0	0	0	0	2	0	0	0	0	0	1	0	0	1	0	0	0	0	0	0	0	0	0	0	2	0	0	2	0	0	0	0
AX-94401207	1	2	1	1	0	0	2	1	2	1	0	1	1	0	2	0	0	0	0	1	1	2	1	1	2	1	0	0	2	1	0	0	0	0	2	0	2	2	0	1	2	2		2	2	1	1	0	1
AX-94401211	2	2	2	2	2	2	2	2	2	2	2	2	2		2	1		2		2	2	2		2	2	2	2	2	2	2	2	2	2		2	1	2	1	2	2	2	2		2	2		2	2
AX-94401213		1		0		1		1	0	1	0	1	1	2	1	1	0	0	1	1	1	0	1	1	1	1	0	0	1	1	0	0	0	1	0	0	1	0	1	1	0	0	0	1	0	1	1	2	1
AX-94401216	0	2	0	0	2	2	2	2	2	1	1	2	2	0	2	1	2	2	2	1	0	2	0	2	2	2	1		1	2	0	1	2	2	2	2	2	2	2	2	2	2	2		2	1	1	0	1
AX-94401224	1	0	1	1	0	0	1	0	0	0	0	0	0	1		0	1	1	0	0	0	0	0	0	1	0	1	1	0	0	1	2	0	0	0	1	0	0	0	0	0	0	0	0	0		0	2	0
AX-94401258	0	0	1	0	1	0	1	0	0	1	1	1	1	2	1	1	1	1	1	0	0	1	1	1	1	1	1	0	1	1	0	2	1	1	0	1	1	1	1	1	1	0	0	1	0	1	0	2	0
AX-94401282	2	2	2	2	2	2	2	2	2	2	2	2	2	2	2	2	2	2	2	2	2	2	2	2	2	2	2	2	2	2	2	2	2	2	2	2	2	2	2	2	2	2	2	2	2	2	2	2	2
AX-94401305	1	2	1	1	2	1		2	2	2	1	1	2	0	2	2	2	2	2	2	2	2	2	2		2	2	0	2	2	0	0	2	2	2	2	0	2	2		2	1	2	2	2	1	2	0	1
AX-94401309	1	0	1	1	1	1	1	1	1	2	2	1	2	1	1	2	1		2	2	2	0		1	1	2	1	2	1	1		1	2	2	0	1	2	0	1	1	0	2	0	1	0	1	2		1
AX-94401330	1	0	1	1	0	0	0	0	0	0	1	1	0	1	1	0	0	0	0	0	0	0	0	0	1	0	0	1	0	0	1	0	0	0	0	0	1	0	0	1	0	0	0	0	0	1	0	1	1
AX-94401350	2	2	2	2	2	1	2	2	2	2	2	2	1	2	2	2	2	2	2	2	2	1	2	1	2	1	1	2	2	1	2	2	2	2	2	1	2	1	1	2		1	2	2	1	2	2	2	2
AX-94401415	1	2	1	1	2	2	2	1	2	1	1	1	2	0	2	2	2	2	2	1	1	2	1	2	2	2	2	1	2	2	1	0	2	2	2	2	2	2	2	2	2	2	2	2	2	1	1	0	1
AX-94401448	2	2	2	2	1	1	2	1	2	1	2	1	2	2	0	2	1	1	2	2	2	2	1	1	0	1		2	2	1	2	2	2	2	2		0	2	1	0	2	2	2	2	2	1	2	2	1
AX-94401473	1	2	1	1	1	1	2	2	2	2	1	1	2	0	1	1	1	1	1	2	2	2	2	1	1	1	2	1	2	2	1	0	1	1	2	2	2	2	1	1	1	2	2	2	2	1	2	0	1
AX-94401513	1	2	1	1	2	2	2	2	2	2	2	2	2	0	2	2	2	2	2	2	2	2	2	2	2	2	2	1	2	2	1	0	2	2	2	2	2	2	2	2	2	2	2	2	2	2	2	0	2
AX-94401516	0		0	0	1		2	2		2	1	2	2	0	2	2			2	2	2	1	2	2		2	1		2	2	1	0	2	2	1	1	2	1	2	2	1	2	1	2	1	2	2	0	2
AX-94401602	2	2	2	2	2	2	2	2	1	2	2	2		2	2	2	2	2	2	2	2		2	2	2	2	2	2	0	2	2	2	2	2	2	2	2	2	2	2	2	2	2	0	2	2	2	2	2
AX-94401619	0	1	0	0	0	0	0	1	0	0	0	0	1	0	0	0	0	0	0	1	1	0	0	1	0	0	2	0	2	1	0	0	0	0	2	2	0	2	0	0	2	0	1	2	1	0	1	0	0
AX-94401625	0	0	0	0	0	0	0	0	0	0	0	0	0	0	0	1	0	0	1	0	0	0	0	0	0	0	0	0	0	0	0	0	0	1	0	0	0	0	0	0	0	0	0	0	0	0	0	0	0
AX-94401641	0	0	0	0	1	0	0	0	0	0	0	0	0	0	1	0		1	0	0	0	0	0	0	0	0	0	0	0	0	0	0	0	0	0	0	0	0	0		0	0	0	0	0	0	0	0	0
AX-94401649		0	0	0	2	0	0	0	1	0	0	0	0	0	0	0		2	0	0	0	2	0	0	0	0	1	0	0	0	0	0	1	0	2	0	0	2	0	0		0		0	1		0	1	0
AX-94401663	1	1	1	1	0	1	0	0	0	0	0	0	0	2	0	0	0	0	0	0	0	0	0	0	0	0	0	0	0	0	0	2	0	0	1	0	0	0	1	0	1	0	0	0	0	0	0	2	0
AX-94401721	2	0	2	2	0	0	0	0	0	0	1	0	0	2	1	0	0	0	0	0	0	0	0	0	1	0	0	2	0	0	2	2	0	0	0	0	0	0	0	1	0	0	0	0	0	0	0	2	0
AX-94401761	1	0	1	1	0	0	0	0	0	0	0	0	0	2	0	0	0	0	0	0	0	0	0	0	0	0	0	1	0	0	1	2	0	0	0	0	0	0	0	0	0	0	0	0	0	0	0	2	0
AX-94401780	0	1		0	1	0	0	0	1	0	0	0	0	0		0	1	1	0	0	0	1	0	0	0	0	0	1		0	1	0	0	0	0	0	0		0	0	1	1	1			0	0	0	0
AX-94401800	0	1	0	0	0	0	0	0	1	0	0	0	0	0	0	0	0	0	0	0	0	1	0	0	0	0	0	0	0	0	0	0	1	0	1	0	0	1	0	0	0	2	1	0	1	0	0	0	0
AX-94401814	0	0	0	0	0	0	0	0	0	0	0	0	0	0	0	0	0	0	0	0	0	0	0	0	0	0	0	0	1	0	0	0	0	0	0	0	0	0	0	0	0	0	0	1	0	0	0	0	0
AX-94401847	0	2	0	0	2	0	0	0	2	0	0	0	0	0	0	0	2	2	0	0	0		0	0	0	0	0	0	0	0	0	0	1	0	2	0	0	2	0	0	2	0	2	0	2	0	0	0	0
AX-94401860	0	1	0	0	0	0	0	0	0	0	0	0	0	0	0	0	0	0	0	0	0	0	0	0	0	0	0	0	0	0	0	0	0	0	0	0	0	0	0	0	0	0	0	0	0	0	0	0	0
AX-94401864	0	1	0	0	0	0	0	0	1	0	0	1	0	0	0	0	0	0	0	0	0	1	0	0	0	0	0	0	0	0		0	0	0	0	0	1	1	0	0	1	1	1		0	1	0	0	1
AX-94401893	2	2	2	2	2	2	2	2	2	2	2	2	2	2	2	2	2	2	2	2	2	2	2	2	2	2	2	2	2	2	2	2	2	2	2	2	2	2	2	2	2	2	2	2	2	2	2	2	2
AX-94401900	2	2	2	2	2	2	2	2	2	2	2	2	2	2	2	2	2	2	2	2	2	2	2	2	2	2	2	2	2	2	2	2	2	2	2	2	2	2	2	2	2	2	2	2	2	2	2	2	2
AX-94401909	0	0	0	0	2	0	0	1	0	1	0	0	0	0	0	0	2	2	0	1	1	0		0	0	0	1	0	0	0	0	0	1	0	0	1	0	0	0	0	0	0	0	0	0	0	1	0	0
AX-94401947	1	1	1	1	1	2	1	2	1	2	2	2	2	1	2	2	1	1	2	2	2	1	2	2	2	2		1	1	2	1	1	2	2	1	1	2	0	2	2	1	1	0	1	0	2	2	1	2
AX-94401949	0		0	0	0	0	0	0	0	0	2	0	0	2	0	1	0	0	1	0	0	1	0	0	0	0	2	2	0	0	2	2	0	1	1	2	0	0	0	0	0	0	1	0	0	0	0	2	0
AX-94401961	2	1	2		1	0	0	0	1	0		0		2	0	1	1	1	0		0	1	0	0	0	0	1	2	0	0	2	2	0	0	1	1	1	1	1	0	1	0	1		1	0	0	2	0
AX-94401963	2	0	2	2	0	1	1	1	1	1		1	1	2	1	1	2	2	1	1	1	1	1	1	1	1	0	2	1	1	1	2	2	1	1	0	1	0	1	1	0	0	0	1	0	1	1	2	1
AX-94401980	0	1	0	0	0	1	2		1		1	0			0	1	0	0		0	0	0	1	0	0	0	0	0	1	0	0	0	0	1		0	0	0	0	0		2	1	1	1	0	0	1
AX-94402009	1	0	0	1	1	2	1	1	0	2	2	2		2	2	2	1		2		1	0	2	1	2		2	2	0		2	2	2	2	2	2	0	0	2	2	0	1	0	0	0	2		2	2
AX-94402011	0	0	0	0	0	0	0	0	0	0	0	0	0	2	0	0	0	0	0	0	0	0	0	0	0	0	0	0	0	0	0	0	0	0	1	0	0	0	0	0	0	0	0	0	1	0	0	2	0
AX-94402111	1	2	1	1	0	0	2	1	2	1	1	0	1	0	0	0	0	0	0	1	1	2	0	1	0	1	2		2	1	1	0	0	0	2	2	0	2	0	0	2	2	2	2	2	0	1	0	0
AX-94402200	0	1	0	0	1	1	0	0	1	1	0	1		0	1	1		1	1	1	0	1		0	1	0	1	0	0	0	0	0	1	1	1	1	1	1	1	1	1	0	1	0	2	1	0	0	1
AX-94402204		1			1	2	1	2	0	2	2	2	2	2	1	2	1	1	2	2	2	1	2	2	1	2	1	2	2	2	2	2	2	2	1	1	2	1	2	1	2	2	1	2	1	2	2	2	2
AX-94402213	1	2	1	1	0	2	0	2	2	2	0	1	2	0	2	2	0	0	2	2	2	2	2	2	2	2	0	0	2	2	0	0	1	2	1	0	2	2	2	0	0	0	2	2	2	1	2	0	1
AX-94402214	2	0	2	2	0	2	1	0	0	0		0	1	2	0	0	0	0	0	0	0	0	0	1	0		2	2	0	1	2	2	0	0	0	2	0	0	2	0	0		0	0	0	0	0	2	0
AX-94402250	2	1	2	2	2	2	2	2	0	2	2	2	2	2	2	2	2	2	2	2	2	1	2	2	2	2	2	2	2	2	2	2	2	2	2	2	2	2	2	2	2	2	1	2	2	2	2	2	2
AX-94402273	2	1	2	2	2	0	0	0	1	0		0	1	2	0	0	2	2	0	0	0	1	0	1	0	1	2	1	2	1	1	2	1	0	1	2	0	1	0	0	1	0	1	2	1	0	0	2	0
AX-94402290	1	2	1	1	2	2	2	2	2	2		2	2	0	2	2	2	2	2	2	2	2	2	2	2	2	2	1	2	2	1	0	2	2	2	2	2	2	2	2	2	2	2	2	2	2	2	0	2
AX-94402304	2	1	2	2	2	2	2	2	2	2	2	2	2	2	2	2	1	2	2	2	2	2	2	2	2	2	2	2	2	2	2	2	2	2	1	2	2	1	2	2	1	2	1	2	1	2	2	2	2
AX-94402308	1	1	1	1	2	0	0	1	1	1	1	0	0	2	0	0	2	2	0	1	1	1	1	0	0	0	0	2	0	0	2	2	1	0	1	0	0	1	0	0	1	0	1	0	1	0	1	2	0
AX-94402348	2	1	2	2	2	2	2	1	1	1		1	2	0	1	1	2	2	1	1	1	1	1	2	1	2	2	1	2	2	1	1	2	1	1	2	1	1	2	1	1	2	1	2	1	1	1	0	1
AX-94402352	0	0	0	0		0	0	0	0	0	0	1	0	0	1	1	1	1	1	0	0	0	0	0	0	0	1	0	0	0	0	0	1	1	0	1	1	0	0	1	0	0	0	0	0	1	0	0	1
AX-94402392	0	2	0	0	2	2	1	2	2	2	1	2	1	0	2	2	1	2	2	2	2	2	2	2	2	2	2	0	1	2	0	0	2	2	2	2	2	2	2	2	2	1	2		2	2	2	0	2
AX-94402429	0	0	0	0	0	0	0	0	0	0	0	0	0	0	0	0	0	0	0	0	0	0	0	0	0	0	0	0	0	0	0	0	0	0	0	0	0	0	0	0	0	0	0	0	0	0	0	0	0
AX-94402480	2	2	2	2		2	2	2	2	2	2	2		2	2	2	1	1	2		2	2	1		2	2	2	2	2	2		2	1	2	2	2		2	2	2	2	2	2	2	2	1	2	2	2
AX-94402574	0	0	0	0	0	0	0	0	0	0	0	0	0	2	0	0	0	0	0	0	0	0	0	0	0	0	0	0	0	0	0	0	0	0	0	0	0	0	0	0	0	0	0	0	0	0	0	2	0
AX-94402609	0	0	0	0	0	0	0	0	0	0	0	0	0	0	0	0	0	0	0	0	0	0	0	0	0	0	0	0	0	0	0	0	0	0	0	0	0	0	0	0	0	0	0	0	0	0	0	0	0
AX-94402640	1	2	1	1	0	2	2	2	0	2	1	1	2	0	0	2	0	0	2	2	2	0	2	2	0	2	2	0	2	2	0	0	1	2	2	2	0	1	2	0	0	2	1	2	2	1	2	0	1
AX-94402671	2	0	2	2	1	1	1	1	0	1	0	1	0	0	1	1	0	0	1	1	1	1	1	0	1	1	0	1	1	0	1	2	0	1	1	0	1	0	1	1	0	0	0		0	1	1	0	1
AX-94402683	0	0	0	0	0	0	0	0	0	0	0	0	0	0	0	0	0	0	0	0	0	0	0	0	0	0	0	0	0	0	0	0	0	0	0	0	0	0	0	0	0	0	0	0	0	0	0	0	0
AX-94402698	1	2		1		2	1	1	2	1	1	2	2	1	2	2	1	1	2	1		2	1	2	2	2	2	1	2	2	1	1	1	2	2	2	2	1	2	2	2	1	2	2	2	2	1	1	2
AX-94402745	0	0	0	0	0	1	0	1	0	1	0	0	1	0	0	1			1	1	1	0	1	1	0	1	0	0	0	1	0	0	0	1	0	0	0	0	1	0	0	0	0	0	0	1	1	0	1
AX-94402749		1	1		1	2		2	1	2	2	2		2	0	2			2	2	1	1	2	2	2	2	1	2	1	2	2	1	2	2	1	1	2	1	2	2	1	0	1	1	1	2	2	2	2
AX-94402758	1	1	1	1	1	1	1	1	1	1	1	1	0	1	1	0	2	2	0	1	1	1	1	0	1	0	2	1	0	0	1	1	0	0	1	2	1	1	0	0	1	1	1	0	1	1	1	1	1
AX-94402778	1	0	1	1	2	0	2	0	0	0	0	0	0	2	0	0	2	2	0	0	0	0	0	0	0	0	0		0	0		2	1	0	0	0	0	0	0	0	0	1	0	0	0	0	0	2	0
AX-94402780	0	0	0	0	0	0	0	0	0	0	0	0	0	0	0	0	0	0	0	0	0	0	0	0	0	0	0	0	1	0	0	0	0	0	0	0	0	0	0	0	0	0	0	1	0	0	0	0	0
AX-94402801	2	2	2	2	2	2	2	2	2	0	2	1	1	2	0	2	2		2		2	2	2	1	0	2	1	2	1	1	2	2	2	2	2		0	1	2	0		1	2	1	2	1	2	2	1
AX-94402826	1	2	1	1	2	2	2	2	2	2		2	2	0	2	2	2	2	2	2	2	2	2	2	2	2	2	1	2	2	1	0	2	2	2	2	2	2	2	2	2	2	2	2	2	2	2	0	2
AX-94402858	2	1	2	2	1	1	1	2	1	2	2	2	2	2	2	2	1	1	2	2	2	1	2	2	2	2	1	2	2	2	2	2	2	2	1	1	2	1	2	2	1	1	1	2	1	2	2	2	2
AX-94402916	2	0	2	2	2	2	2	2	0	2	2	1	2	2	0	2	2	2	2	2	2	2	2	2	0	2	0	2	2	2	2	2	2	2	0	0	2	0	2	0	0	2	0	2	0	2	2	2	2
AX-94402920	2	2	2	2	2	2	1	2	2	2	2	0		0	0	2	2	2	2	2	2	2	2	2	0	2	2		2	2	1	0	2	2	2	2		2	2		2	1	2	2	2	2	2	0	2
AX-94402939	0	2	0	0	2		0	0	2	0	1	2	1	0	2	1	2	2	1		0	2	0		2		2	1	0	1	1	0	2	1	2	2	2	2		2	2		2	0	2	2	0	0	1
AX-94402950	0	0	0	0	0	0	0	0	0	0	0	0	0	1	0	0	0	0	0	0	0	0	0	0	0	0	0	0	0	0	0	0	0	0	0	0	0	0	0	0	0	0	0	0	0	0	0	1	0
AX-94403016	1			2	1	2	1	1	1	1	1	2	2	0	0	1	1	1	1	1	1	1		2	0	2	1	0	1	2	2	0	1	1	1	1	0	1	2	0	1	1	1	1	1	2		1	2
AX-94403028	1	0	1		2	2	1	1	0	1	2	1	2	1	2	2	2	1	2	1	1	0	2	2		2	1	2	2	2	2		2	2	0	1		1	2	0		1	0	2	0	1	1	1	1
AX-94403069	2	2	2	2	2	2	2	1	2	1	2	0	2	2	2	1	2	2	1	1	1	2	1	2	2	2	2	2	2	2	2	2	2	1	2	2	2	2	2	2	2	2	2	2	2	2	1	2	0
AX-94403079	2	1	2	2	2	2	1	0	1		1	0	2	0	0	0	2	2	0	0		1	0	2	0	2		0	1	2		0	2		0	0			2	0	1	1	1	1	0	0	0	0	0
AX-94403116	2		2	2	2	2	1	2		2	2	2	2	2	2	2	2	2	2	2	2	2	2	2	2	2	2	2	2	2	2	2	2	2	2	2		2	2	2	2	2	2	2	2	2	2	2	2
AX-94403122	0	0	0	0	0	0	0	0	0	0	0	0	0	0	0	0	0	0	0	0	0	0	0	0	0	0	0	0	0	0	0	0	0	0	0	0	0	0	0	0	0	0	0	0	0	0	0	0	0
AX-94403128	1	0			1	0	1	1	0	1	0	0	0	0	0	0	0	0	0		1	1		1	0		0	1	1	0	1	1	0	0	0	0	0	0	0	0	0	0	0	1	0	0	1	1	0
AX-94403158	2	2	2	2	2	2	0	2	2	2	2	2	2	2	2	2	2	2	2	2	2	2	2	2	2	2	2	2	1	2	2	2	2	2	2	2	2	2	2	2	2	0	2	1	2	2	2	2	2
AX-94403162	1	1	1		2	0	1	0	2	0		0		0	0	0	2	2	0	0	0	0	0	1	2	1	0		0				2	0	0	0	0	2	0	0	2	0	0	0	1	0	0	0	0
AX-94403165	0	0	0	0	0	0	0	0	0	0	0	0	0	0	0	0	0	0	0	0	0	0	0	0	0	0	0	0	0	0	0	0	0	0	0	0	0	0	0	0	0	0	0	0	0	0	0	0	0
AX-94403171	2	1	2	2	2	2	1	2	1	2	2	2	2	2	2	2	2	2	2	2	2	1	2	2	1	2	2	2	1	2	2	2	2	2	1	2	2	1	2	2	1	1	1	1	1	2	2	2	2
AX-94403189	1	1	1	1	1	2	2	1	2	1		2	1	1	1	1	1	0	1	1	1	1	1	1	2	1	0	2	1	1	2	1	0	1	2	1	2	1	2	1	1	1	1	1	2	2	1	1	1
AX-94403220	1	0	1	1	0	0	0	0	0	0	1	0	0	2	0	0	0	0	0	0	0	0	0	0	0	0	0	1	0	0	2	2	0	0	0	0	0	0	0	0	0	0	0	0	0	0	0	2	0
AX-94403240	0	0	0	0	0	0	0	0	0	0	0	0	0		0	0	0	0	0	0	0	0	0	0	0	0	0	0	0	0	0	0	0	0	0	0	0	0	0	0	0	0	0	0	0	0	0	1	0
AX-94403253	2	0	2	2	0	0	0	0	0	0	0	0	0	2	0	0	0	0	0	0	0	0	0	0	0	0	0	1	0	0	1	2	0	0	0	0	0	0	0	0	0	0	0	0	0	0	0	0	0
AX-94403276	0	1	0	0	0	0	0	0	1	0	0	0	0	0	0	1	1	1	1	0	0	1	0	0	0	0	0	0	1	0	0	1	0		1	0	0	0	0	0	1	0	1	1	1	0	0	0	0
AX-94403321	1	2	1	1	2	2	2	2	2	2	1	2	2	0	2	2	2	2	2	2	2	2	2	2	2	2	2	1	2	2	1	0	2	2	2	2	2	2	2	2	2	2	2	2	2	2	2	0	2
AX-94403342	2	1	2	2	2	2	0	2		2	2	2	2	2	2	2	2	2	2	2	2	1	2	2	2	2	2	2	2	2	2	2	2	2	1	2	2		2	2		0	1	2	1	2	2	2	2
AX-94403374	0	2	0	0	2	2	2	1	2	1	1	2	1	0	2	2	2	2	2	1	1	2	1	1	2	1	2	0	0	1		0	2	2	2	2	2	2	2	2	2	2	2	0	2	2	1	0	2
AX-94403376	1	2	1	1	2	2	2	2	2	2	1	2	2	0	2	1	2	2	1	2	2	2	2	2	2	2	2	1	2	2	1	0	2	1	2	2	2	2	2	2	2	2	2	2	2	2	2	0	2
AX-94403397		1	1	1	0	0	2	0	1	2	0	2	0			0	0	0	0	0	0	0	2	2	0	0	0	0	2	0	0	0	0	0	0	0	2	2	1	2	0	2	0	2	2	1	0	0	1
AX-94403443	0	2	0	0		0	2	1	2	1		0	0	0	0	0	2	2	0	1	1	2	1	0	0	0	2		0	0		0	1	0	2	2	0		0	0	2	2	2	0	2	0	1	0	0
AX-94403455	0	0	0	0	0	0	0	0	0	0	0	0	0	1	1	0	0	0	0	0	0	0	0	0	1	0	1	0	0	0	0	0	0	0	0	1	1	0	0		0	0	0	0	0	0	0	1	0
AX-94403468	2	2	2	2	1	0	1	1		1		1	1	1	1	1		1	1	1		2	1		1		0	2	2	1	2		1	1	2	0			0	2	2	1	2	2	2	1	2	1
AX-94403542	1	0	1	1	0	0	0	1	0	1			1	0	0		0	0		1	1	0	1	1	0	1	2		2				0		0	2		0	1	0	0	0	0	2	0	0	1		1
AX-94403550	2		2	2	2	1	0	2	0	2	2	1		2		1	2	2	1	2	2	0	2	2	1	2	2	2	2	2	2	2	2	1		2	1	0			0	0		2	0	1	2	2	1
AX-94403591	0	2	0	0	0	2	2	2	2	2	1	2	2	0	1	2	2	2	2	2	2	2	2	2	1	2	1	0	2	2		0	0	2	2	1	1	2	2	2	2	2	2		2	2	2	0	2
AX-94403605	2	2	2	2	0	2	2	2	2	2	2	2	2	2		2	0	0	2	2	2	2	2	2	1	2	2	2	2	2	2	2	2	2	1	2	1	2	2		2	2	2	2		1	2	2	2
AX-94403620		1		2		2	2	2	2	2	2	2	2	2	2	2	2		2		2	2		2	2	2	1		2	2		1	2	2	2	2	2	2		2	2	2	2	2	2	2	2	2	2
AX-94403622	1		1	1	1		1	1	1		1	1	2	0	1	1	1	1	1		1		2	2	1		1	2	1	1	2	1	1	1			1	1	1		1	1	1	1	1	1			1
AX-94403627	1	2		1	0	0	2	0	2	0	0	0	0	0	0	0		0	0	0	0	2	0	0	0	0	0	0	0	0	0	0	0	0	2	0		2	0	0	2	2	2	0	2	0	0	0	0
AX-94403634	2	0	2	2	2	2	2	2	0	2	2	2	2	2	2	2	2	2	2	2	2	0	2	2	2	2	2	2	2	2	2	2	2	2	0	2	2	0	2	2	0	2	0	2	0	2	2	2	2
AX-94403653	2	1	2	2	1	0		0	1	1	2	0	0	2	0	0	0	1	0	1	1	0	0	0	0	0	1	2	0	0	2	2	0	0	1	1	0	0	0		0	0	1	0	0	0	1	2	0
AX-94403656		2	1	1	2	2	2	2	2	2	2	2	2	0	2	2	2	2	2	2	2	2	2	2	2	2	2	2	2	2		0	2	2	2	2	2	2	2	2	2	0	2	2		2	2	0	2
AX-94403682	0	0	0	0	0	1		1	0	0		1	1	0	0	1	0	0	1	1	1	1	0	1	1	1	0	0	1	1	0	0	1	1	1	0		0	1	1	1	0	0	1	1	1	1	2	1
AX-94403706	0	1	0	0	0	0	0	0	1	0		0	0	2	1	0	0	0	0	0	0	1	0	0	0	0	0	2	0	0		2	0	0	1	0	1	0	0	1	0	0	0	0	1	0	0	2	0
AX-94403783	1	2	1	1	1		2	2	0	2	1	2		1		1	1	1	1	2	2	0	2		2	2	1	1	1	2	1	1	1	1		1	2	0	2	2	0	2	0	1		2	2	1	2
AX-94403802	0	1	0	0	0	0	1	0	1	0	1	0	0	0	0	0	0	0	0	0	0	1	0	0	0	0	0	1	0	0		0	0	0	1	0	0	1	0	0	1	1	1	0	1	0	0	0	0
AX-94403826	1	0	1	1	0	1	0	0	0	0	1	1	1	2	0	2	0	0	2	0	0	0	1	2	0	1	0	1	0	2		2	0	2	0	0	0	0	1	0	0	0	0	0	0	1	0	2	1
AX-94403830	2	1	2	2	2	2	2	2	2	2	2	2	2	2	2	2	2	2	2	2	2	2	2	2	2	2	2	2	2	2	2	2	2	2		2	2		2	2	2	2		2		2	2	2	2
AX-94403833	0	2	0	0	0	0	0	0	2	0	0	0	0	0	0	0	0	0	0	0	0	2	0	0	0	0	0	0	0	0	0	0	0	0	2	0	0	2	0	0	2	0	1	0		0	0	0	0
AX-94403855	0	0	0	0	0	0	0	0	0	0	0	0	0	0	0	0	0	0	0	0	0	0	0	0	0	0	0	0	0	0	0	0	0	0	0	0	0	0	0	0	0	0	0	0	0	0	0	0	0
AX-94403903	0	0	0	0	0	0	0	0	0	0	0	0	0	0	0	0	0	0	0	0	0	0	0	0	0	0	0	0	0	0	0	0	0	0	0	0	0	0	0	0	0	0	0	0	0	0	0	0	0
AX-94403907	2	2	2	2	2	1	2	1	2	1	1	0	1	1	0	0	2	2	0	1	1	2	1	1	0	1	2	2	1	1	2	2	1	0	2	2	0	2	1	0	2	2	2	1	2	0	1	1	0
AX-94403910	1		1		1	0	0	0	1	0	2	0	0	2	0	1	1	1	1	0	0	1	0	1	0	0	1	2	1	0	2	2	1	1		1	0	1	0	0	1	0	1	1	1	0	0	2	0
AX-94403943	0	0	0	0	0	0	0	0	0	0	0	0	0	0	0	0	0	0	0	0	0	0	0	0	0	0	0	0	0	0	0	0	0	0	0	0	0	0	0	0	0	0	0	0	0	0	0	0	0
AX-94403958		0	0		0	2	2	2	0	2	2	2	2		0	2	0	0	2	0	0	0	2	2	0	2	2	1	0	2	1		2	2	0	2	0	0	2	0	0	2	0	0	0	2	0	1	2
AX-94403987	2	1	2	2	2	2	1	2	1	2	2	1	2	1	2	2	2	2	2	2	2		2	2	2	2	2		2	2	2		2	2	1	2	1	1	2	1	1		1	2	1	1	2	1	1
AX-94404015	0	2	1	1	2	1	2	2	2	0	1	2	1	0	2	2	2	2	2	2	2	2	2	1	2	1	2		0	1	1	0	2	2	2	2	2	2	1	2	2	2	2	0	2	2	2	0	2
AX-94404021	0	2	0	0	0	1	0	2		2	0	2	1	0	2	2	0	0	2	2	2		2	1	2	2	0	0	0	2	0	0		2		0				2				0		2	2	0	2
AX-94404044	1	0	1		2	0	0	2	0	2	2	1	0	2	0	2	2	2	2	2	2	2	2	0	0	0	2	2	0	0	2	2	2	2	1	2	0	0	0	0	0	0	2	0	0	0	2	2	0
AX-94404045	2	0	2	2	2	2	2	2	0	2	1	2	2	2		2	2	2	2	2	2	0	2	2	1	2	2	1	2	2	1	2	2	2	0	2	2	0	2	2	0	2	0	2	0	2	2	2	2
AX-94404046	0	2	0	0	2	0	0	0	2	0	0			1	0	1	2	2	0	0	0	2	0		0		2			1			2	1	2	2	0	2	0	0	2	0	2	0	2	0	0	1	0
AX-94404054	1	2		1	1				2	1	1		1	1	2			1						1			0			1			1		2			1	1	2				1		1
AX-94404160	0	1	0	0	0	0	0	0		0	0	0	0	0	0	0	0	0	0	0	0	1	0	0	0	0	0	0	0	0	0	0	0	0	1	0	0		0	0	1	0	1	0	1	0	0	0	0
AX-94404166	2	1	2	2	0	0	0	0	0	0	0	0	0	2	0	0	0	0	0	0	0	0	0	0	0	0	1	1	0	0	1	2	0	0	1	1	0		0	0	0	0	0	0	1	0	0	2	0
AX-94404191	0	0	0	0	2	2	0	0	0	1	0	0	0	1	0	1	2	2	1	0	0	0	0	0	0		2	0	0	0	0	1	2	1	0	2	0	0	2	0	0	0	0	0	0	0	0	1	0
AX-94404219	0	1	0	0	0	0	0	0	1	0	0	0	0	0	0	0		0	0	0	0	1	0	0	0	0	0	0	0	0	0	0	0	0	1	0	0	1	0	0	1	0	1	0	1	0	0	0	0
AX-94404226	2	2	2	2	2	2	1	2	2	2	2	1	1	2	1	2	1	1	2	1	2	2	2	2	1		2	2	1	2	2	2	2	1	2	2	1	1	1	1	1	1	2	1	2	1	1		2
AX-94404244	0	0	0	0	0	0	0	0	0	0	0	0	0	2	0	0	0	0	0	0	0	0	0	0	0	0	0	1	0	0	1	2	0	0	0	0	0	0	0	0	0	0	0	0	0	0	0	2	0
AX-94404263	0	1	0	0	2	2	2	1	2	1	1	2	1	0	2	2	2	2	2	0	1	2	1	1	2	1	2	0	0	1	0	0	2	2	2	2	2	2	2	2	2	2	2	0	0	2	1	0	2
AX-94404281	1	1	1		0	0	0	0	1	0	0	0	0	1	1	0	0	0	0		0	1	0	0	1	0	0	0	1	0	0	1	0	0	1	0	0	1	0	1	1	0	1	1	1	0	0	1	0
AX-94404289	1	0		2	1	2	1	2	2	2	1	1	2	1	0	1	2	2	1	2	2	0	2	2	1	2	1	1	2	2	1	1	2	1		1	1	0	2	0	2	1	1	2	0	1	2	1	1
AX-94404318	0	2	0	0	2	2	2	2	2	2	2	2	1	0	0	2	2	2	2	2	2	2	2	1	2	1	2	1	0	1	1	0	2	2	2	2	2	2	2	0	2	2	2	0	2	2	2		2
AX-94404343	0	0	0	0	0	0	0	0	0			0	0		0	0	0	0	0	0	0	0	0	0	0	0	0	2	0	0	2	0	0	0	0	0	0	0	0	0	0	0	0	0	0	0	0		0
AX-94404345	2	2	2	2	2	2	2	2	2	2	2	2	2	2	2	2	2	2	2	2	2	2	2	2	2	2	2	2	2	2	2	2	2	2	2	2	2	2	2	2	2	2	2	2	2	2	2	2	2
AX-94404372	0	2	0	0	2	2	2	2	2	2	2	2	1	0	2	2	2	2	2	2	2	2	2	1	2	1	2		0	1	1	0	2	2	2	2	2	2	2	2	2	2	2	0		2	2	0	2
AX-94404384	1	1	1	1	1	1	2	2	1	2	1	2	2	0	2	1	1	2	1	1	2	1	1		2	2	1	0	2	2	0	0	1	1	1	1	2	2	1	2	1	2	1	2	1	2	1	0	2
AX-94404408	1	0	1	1	0	0	1	0	0	0	2	0	0	2	0	0	0	0	0	0	0	0	0	0	0	0	0	2	0	0	2	2	0	0	0	0	0	0	0	0	0	1	0	0	0	0	0	2	0
AX-94404443	1	2	1	1	2	1	2	1	2	1	1	1	1	0	1	1	1	1	1	1	1	2	1	1	1	1	2	1	1	1		0	1	1	2	2	1	2	1	1	2	2	2	1	2	1	1	0	1
AX-94404444	2	0	2	2	2	2	0	2	0	2	2	2	2	2	1	2	2	2	2	2	2	0	2	2	1	2	2	2	2	2	2	2	2	2	0	2	1	0	2	1	0	0	0	2	0	2	2	2	2
AX-94404463	1	0	1	1	2	0	0	0	0	0	1	0	0	2	0	0	2	2	0	0	0	0	0	0	0	0	2	2	0	0	2	2	1	0	0	2	0	0	0	0	0	1	0	0	0	0	0	2	0
AX-94404504	0	2	0	0	1	1	0	0	2	0	0	0	0	0	0	0	0	0	0	0	0	0	0	0	0	1	0	0	0	0	0	0	0	0	1	0	0	0	0	0	0	0	2	0	0	0	0	0	1
AX-94404514	2	2	2	2		2	2	2	2	2	2	2	2	2	2	2	2	2	2	2	2	2	2	2	2	2	2	2	2	2	2	0	2	2	2	2	2	2	2	2	2	2	2	2	2	2	2	2	2
AX-94404546	1	0	1	1	0	0	0	0	0	0	0	1	0	2		1	0	0	1	0	0	0	0		0	0	0	1	0	0	1	2	2	1	0	0	1	0	0		0	0	0	0	0	1	0	2	1
AX-94404550	0	0	0	0	0	0	0	0	0	0	0	0	0	0	0	0	0	0	0	0	0	0	0	0	0	0	0	0	0	0	0	0	0	0	0	0	0	0	0	0	0	0	0	0	0	0	0	0	0
AX-94404558	1	2	1	1	2	2	2	2	2	2	1	2	2	0	2	2	2	2	2	2	2	2	2	2	2	2	2	0	2	2	0	0	2	2	2	2	2	2	2	2	2	2	2	2	2	2	2	0	2
AX-94404641	2	2	2	2	2	1	2	2	2	1	2		1		2	1	2		1	2	2	2	2		2	2	2	2	2		2	2	1	1	2	2	2	2		2	2	2	2	2	2	1	2	2
AX-94404667	1	0	1	1	0	1	0	1	0	1	1	1	1	2	0	2	0	0	2	1	1	0	1	1	0	1	0	1	0	1	1	2	1	2	0	0		0	1	0	0	0	0	0	0	1	1	2	1
AX-94404705	1	1	1	1	2	1	2	2	1	2		2	1	2	2	2	1	1	2	2	2	1	2	1		1		2	1	1	1	2	2	2	1	1	2	1	1	2	0	2	1	1	0	2	2	2	2
AX-94404708	1	2	1	1	2	2	2	2	2	2	2	2	2	0	2	2		2	2	2	2	2	2	2	2	2	2		2	2	1	0	2	2			2	2	2	2	2	2	2	2	2	2	2	0	2
AX-94404756	0	1	0	0	2	0	0	0	1	0	0	0	0	1	0		1	2		0	0		0	0	0	0	2	0	0	0		1	2		1	2	0	2	0	0	2	0	1	0	1	0	0	0	0
AX-94404768	2	2	2	2	2	2	2	2	2	2	2	2	2	0	2	2	2	2	2	2	2	2	2	2	2	2	2	2	2	2	2	2	2	2	2	2	2	2	2	2	2	2	2	2	2	2	2	0	2
AX-94404801	2	0	2	2	2	0	2	1	0	1	1	0		2	0	0	2	2	0	1	1	0	1	1	0	1	2	2	2	0	2	2	1	0	0	2	0	2	0	0	0	2	0	2	0	0	1	2	0
AX-94404865	2	0	2	2	1	2	1	2	0	2	2	2	2	2	2	2	1	2	2	2	2	2	2	2	2	2	0	2	2	2	2	2		2	1	0	2		2	2	0	0	1	2	1	2	2	2	2
AX-94404891	1	2	1	1		2	2	2	2	2	1	2	2	0	2	2	2	2	2	2	2	2	2	2	2	2	2	0	2	2		0	2	2	2	2	2	2	2	2	2	2	2	2	2	2	2	0	2
AX-94404895	1	2	1	1	2	2	2	2	2	2	2	2	2	0	2	2	2	2	2	2	2	2	2	2	2	2	0	1	2	2	1	0	2	2	2	0	2	2	2	2	2	2	2	2	2	2	2	0	2
AX-94404940	2		2	2	1	0	0		1	0	1	0	0	2	0	1	0	0	0			1	0		0		1	1	2	0	1	2	1	0		1	0		0	0		0		2	1	0	1	2	0
AX-94404943	1	2	1	1	2	1	2	1	2	1	1	2	1	1	2	2	2	2	2		1	2	2	1	2	1	2	1	1	1	1	1	2	2	2	2	2	2	1	2	2	2	2	1		2	1	1	2
AX-94404971	0	2	0	0	2		2	2	2	2	1	2	2	0	2		2	2	2	2	2	2	2	2	2	2	2	0	2	2	0	0	2		2	2	2	2	2	2	2	2	2	2	2	2	2	0	2
AX-94404981	2	0	2	2	0	0	1	0	0	0	1	0	0	2		0		0	0	0	0	0	0	0	0	0	0	2	0	0	2	2	0	0	0	0	0	0	0	0	0	1	0	0	0	0	0	2	0
AX-94404991	0	0	0	0	0	0	0	0	0	0	0	0	0	0	0	1	0	0	1	0	0	0	0	0	0	0	0	0	0	0	0	0	0	1	0	0	0	0	0	0	0	0	0	0	0	0		0	0
AX-94404996	1		1	1	1	1	0	1	2	1	1	1	1	1	1	1	1	1	1	1	1	2	1	1	1	1	1	1		1	1	1	1	1	2	1	1	2	1	1	2	0	2	1	2	1	1	1	1
AX-94405004	2	2	2	2	2	2	2	2	2	2	2	2	2	2	2	2	2	2	2	2	2	2	2	2	2	2	2	2	2	2	2	2	2	2	2	2	2	2	2	2	2	2	2	2	2	2	2	2	2
AX-94405030	2	2	2	2	2	2	2	2	2	2	2	2	2	2	2	2	2	2	2	2	2	2	2	2	2	2	2	2	2	2	2	2	2	2	2	2	2	2	2	2	2	2	2	2	2	2	2	2	2
AX-94405073	2	0	2	2	1		1	1	0	1	2	2	1	2	2	1	1	1	1	1	1	0	1		2	1	1	2	1	1	2	2	1	1	0	1	2	0	1	2	0	1	0	1	0	2	1	2	2
AX-94405075	0	1	0	0	0	0	1	0	1	0	0	0	0	2	0	0	0	0	0	0	0	1	0	0	0	0	0	0	1	0	0	0	0	0	1	0	0	1	0	0	1	1	1	1	1	0	0	2	0
AX-94405080	2	2	2	2	2	2	2	2	2	2	1	2	2	0	2	2	2	2	2	2	2	2	2	2	2	2	2	1	2	2	1	0	2	2	2	2	2	2	2	2	2	2	2	2	2	2	2	0	2
AX-94405107	1	1	1	1	0	2	1	1	0	0		1	1	1	0	0	0	0	0	1	1	0	1	1	0	1	0	1	0	1	1	1		0	0	0	0	2	1	0	0	0	0	0	0	0	1	1	0
AX-94405124	2	2	2	2	2	0	2	1	2	1	1	1	1	2	2	0	2	2	0	1	1	2	1	1	2	1	2	2	2	1	2	2	1	0	2	2	2	2	0	2	2	2	2	2	2	1	1	2	1
AX-94405135	1	2	1	1	2	2	2	2	2	2	1	2	2	2	2	2	2	2	2	2	2	2	2	2	2	2	2	0	2	2	0	2	2	2	2	2	2	2	2	2	2	2	2	2	2	2	2	2	2
AX-94405141	0	0		0	2	2	2	2	0	2	0	2	2	0	1	2	0		2	2	2	0	2	2	2	2	2	1	0	2		0	0	0	1	2	2	0	2	1	1		0	0	0	2	2	0	2
AX-94405145	0	1	0	0	2	2	2	1	0	1	1	2	1	0	2	2	2	2	2	1	1	0	1	1	2	1	0	0	0	1	0	0	2	2	0	0	2	0	2	2	0	2	2	0	1	2	1	0	2
AX-94405163		1	0	0	2	2		1	1	1	0	2		0	2		2	2	1	1	1	1	1	1	2		2	0	1	1	0	0	2	1	1	2	2	1	1	2	1	2	1	1	1		1	0
AX-94405195	1	0	1	1	0	0	0	0	0	0	0	0	0	1	0	0	0	0	0	0	0	2	0	0	0	0	0	1	0	0	1	2	0	0	0	0	0	0	0	0	0	0	0	0	0	0	0	2	0
AX-94405219	2	1	2	2	0	0	0	1	1	1		1	1	2		1	0	0	1		1		1	1	1			1	1	1		2	0	1	1	0	1	1		1	1	0	1		1	0		2	0
AX-94405229	1	0	1	1	0	0	0	0	0	0	0	1	0	2	0	0	0		0	0	0	0	0	0	0	0	0		0	0	1	2	0	1	0	0		0	0	0	0	0	0	0	0		0	2	0
AX-94405251	1	2	1	1	2	2	2	2	2	2	2	2	2	0	2	2	2	2	2	2	2	2	2	2	2	2	2	1	2	2	1	0	2	2	2	2	2	2	2	2	2	2	2	2	2	2	2	0	2
AX-94405291	2	2	2	2	2	2	2	2	2	2	2	2	2	2	2	2	2	2	2	2	2	2	2	2	2	2	2	2	2	2	2	2	2	2	2	2	2	2	2	2	2	2	2	2	2	2	2	2	2
AX-94405294	1	1	1	1	2	2	2	2	1	2	2	2	2	0	0	2	2	2	2	2	2	1	2	2	2	2	2	1	2	2	1	0	2	2	1	2	2	1	2	2	1	2	1	2	1	2	2	0
AX-94405296	0	0	0	0	0	0	0	1	0	0	0	0	1	0	0	0	0	0	0	0	0	0		0	0	0	0	0	1	0	0	0	0	0	0	0	0	0	0	0	0	0	0	1	0	0	0	0	0
AX-94405300	2	1	2	2		2		2		2	2	2	2	2	2	2		2	2	2	2	2	2	2	2	2	2	2		2	2	2	2	2	2	1	2	2	2	2	2	2	1			2	2	2	2
AX-94405355	2		2	2	1		2	1	0	2		2	2	1	1	1	0	2	1		2	2	2	2	1	2	2	1	2	2	1	1	2	1	0	2	2	0		2	2	2	2	2	0	2		1	2
AX-94405373	1	1		1	1	1		1	1	1		1	1	2	1	1	1	0	2	1	2		1	2	1	1	2	2	1	2		2	1	1	2	2	1		2	2	2		2	1	1	2			2
AX-94405387	0	1	0	0	1	0	1	0	1	0	1	0	0	0	0	0	0	0	0	0	0	1	1	0	0	0		1	1	0	1	0	0	0	1	0	0	1	0	2	1		1	1	0	0	0	0	1
AX-94405394	0	0	0	0	0	0	0	0	0	0	0	0	0	0	0	0	1	1	0	0	0	0	0	0	0	0	0	0	0	0	0	0	0	0	0	0	0	0	0	0	0	0	0	0	0	0	0	0	0
AX-94405461	1	0	1	1	0	0	0	0	0	0	1	0	0	2	0	0	0	0	0	0	0	0	0	0	0	0	0	1	0	0		2	0	0	0	0	0	0	0	0	0	0	0	0	0	0	0	2	0
AX-94405470	2	1	2	2	2	1	2	0	1	0	1	1	1	0	2	0	2	2	0	0	1	1	0	1	2	1	2	1	2	1	1	0	1	0	1	2	2	2	0	2	2	2	2	2	2	1	0	0	1
AX-94405476	0	2	0	0	2	0	2	0	2	0	0	0	0	2	2	0	2	2	0	0	0	2	0	0	2	0	2	0	0	0	0	2	1	0	2	2	2	2	0	2	2	2	2	0	2	0	0	2	0
AX-94405502	2	0	2	2	0	0	0	1	0	1	1	0	1	2	0	0	0	0	0	1	1	2	1	1	0	1	0	2	2	1	2	2	0	0	0	0	0	0	0	0	0	0	2	2	0	0	1	2	0
AX-94405511	0	0	0	0	0	0	1	0	0	0	0	0	0	0	0	0	0	0	0	0	0	0	0	0	0	0	0	0	1	0	0	0	0	0	0	0	0	0	0	0	0	1	0	1	0	0	0	0	0
AX-94405533	1	0	1	1	1	0		0	0	0	1			0	2	0	2	2	0	0	0	0			2	1	2		2	0	1	0	1	0	0	2	2	0	0	2			0	1		1	0	0
AX-94405537	0	2	0		0	0	2	0	2	0		1	0	0	2	0	0	0	0	0	0	2	0	0	2	0	0	1	0	0	1	0	0	0	2	0	2	2	0	2	2	2	2	0	2	1	0	0	1
AX-94405543	2	1	2	2	0	0	0	0	1	0	2	0	0	2	2	0	0	0	0	0	0	1	0	0	2	0	0	2	0	0	2	2	0	0	1	0	2	1	0	2	1	0	1	0	1	2	0	2	0
AX-94405548	0	0	0	0	0	0	0	1	0	1	1	0	0	2	0	0	0	0	0	1	1	0	1	0	0	0	0		0	0	2	2	0	0	0	0	0	0	0	0	0	0	0	0	0	0	1	2	0
AX-94405561	0	0	0	0	0	0	0	0	0	0	0	0	0	2	0	0	0	0	0	0	0	0	0	0	0	0	0	0	0	0	0	0	0	0	0	0	0	0	0	0	0	0	0	0	0	0	0	0	0
AX-94405597	0	0	0	0	0	0	0	0	0	0	0	0	0	0	0	0	0	0	0	0	0	0	0	0	0	0	0	0	0	0	0	0	0	0	0	0	0	0	0	0	0	0	0	0	0	0	0	0	0
AX-94405629	0	2	0	0	0	2	2	1	2	1	1	2	1	0	2	2	0	0	2	1	1	2	1	1	2	1	2	0	0	1	0	0	1	2	2	2	2	2	2	2	2	2	2	0	2	2	1	0	2
AX-94405644	1	0	1	1	1	0	0	0	0	0	1	0	0	2	0	0	1	1	0	0	0	0	0	0	0	0	2	2	0	0	2	2	0	0	0	2	0	0	0	0	0	0	0	0	0	0	0	2	0
AX-94405649	1	0	1	1		2	1	2	0	2	1		2	0	1	2			2	2	2	0	2	2	1	2	1	0	2	2	0	0	2	2	0		1	0	2		0	0	0	2	0		2	0	2
AX-94405680	2	2	1	2	2	2		2	2	2	2	2	2	0	2	2	2	2	2	2	2	2	2	2	2	2	2	2	2	2	2	2	2	2	1	2	1		2	1	2	1	2	2	2	2	2	0	2
AX-94405719			1		2	2	2	2		2	0	1	2	0		0	2	2	2	2	2	2	2	2	1	2	1	0	2	2	0	0	2		2	1	2	2	0	2	2	2	1	2		0	2	0	2
AX-94405747	1	0		1	0	0	0	0	0	0	0	0	0	2	0	0	0	0	0	0	0		0	0		0	0	0	0	0	0		0	0	0	0	0	1	0	0	0	0	0	0		0	0	2	0
AX-94405784	2	0	2	2	2	2		2	0	2	0	2	2	2	2	2	2	2	2	2	2	0		2	2	2	2	1	2	2		2	2	2	0	2	2	0	2		0	2	0	1	0	1	2	2
AX-94405802	1	1	2	2	1	1	2	1	1	1	1	1	2	0	1	1	1	2	1	1	1	1	1	2	1	1	1	2	1	2	2	2	2	1	1	1	1	2	2	1	1	2	1		1	1	1	1	1
AX-94405820	0	1	0	0		2	2	2	1	2	2	0	2	0	2	2	1	1	2		2		2	2	2	2			2	2		0	2	2			2	1	2	2		2	1	2	1	2	2	0	2
AX-94405846	0	0	0	0	0	0	0	0	0	0	0	0	0	0	0	0	0	0	0	0	0	0	0	0	0	0	0	0	0	0	0	0	2	0		0		0	0	0	1	0		0	0	0	0	0	0
AX-94405851	1	2	1	1	2	2	2	2	2	2	2	2	2	0	2	2	2	2	2	2	2	2	2	2	2	2	2	1	2	2	1	0	2	2	2	2	2	2	2	2	2	2	2	2	2	2	2	0	2
AX-94405863	0		0		2	2	0	0	0	0		0	0	2	2		2	2	2	0	0	0	0	0	2	0	0		0	0	2	2	2		0	0	2	0	0	2	0	0	0	0	0	0	0	2	0
AX-94405894	0	0	0	0	0	0	0	0	0	0	0	0	0	0	0	0	0	0	0	0	0	0	0	0	0	0	0	0	0	0	0	0	0	0	0	0	1	0	0	1	0	0	0	0	0	0	0	0	0
AX-94405919	0	0	0	0	0	0	0	0	0	0	0	0	0	0	0	0	0	0	0	0	0	1	0	0	0	0	0	0		0	0	0	0	0	1	0	0	1	0	0	1	0	0		1	0	0	0
AX-94405967	2	0	2	2	0	0	0	0	0	0	1	0		2	0	0	0	0	0	0	0	0	0	1	0		0		2		2	2	0	0	0	0	0	0	0	0	0	0	0	2	0	0	0	2	0
AX-94405970	1	0	1	1			0	1	0	1	1	1	1	2	0	1	0	0	1	1	1	0	1	1	0	1	1	1		1	1	1	1		0	1	0	0	1	0	0	0	0	0	0	1	1	2	1
AX-94406001	1	0	1	1	0	0	2	1	0	1	0	0	0	0	0	0	0	0	0	1	1	0	1	0	0	0	0	0	0	0	0	0	0	0	0	0	0	0	0	0	0	2	0	0	0	0	1	0	0
AX-94406002	0	1	0		2		2	1	1		1	2	2	0	2	2	2	2	2			1	1	2	2	2	2	0	1	2		0	2	2	1	2	0	1	2	0	1	2	1	1	1	2		0	2
AX-94406033	0	0	0	0		1	0		0	0	0	1	1	1	1	1	1		1		1	0	1	1	1	1	1	0	1	1	0	0	1	1	1	1	1	0	1	1	0		0	1	0	1		1
AX-94406048			1	1	0		0	1	0	0	1			2	0	0	0	0	0	1	0	1	1	0	0	0	0	1	0	0	2	2	0	0	1	0	0	0	1	0	0	0	1	0	1	1	1	2	0
AX-94406075	0	0	0	0	0	0	0	0	0	0	0	0	0	0	0	0	0	0	0	0	0	0	0	0	0	0	0	0	0	0	0	0	0	0	0	0	0	0	0	0	0	0	0	0	0	0	0	0	0
AX-94406094	1	0	1	1	0	0	0	0	0	0	1	0	0	2	0	0	0	0	0	0	0	0	0	0	0	0	0	2	0	0	2	2	0	0		0	0	0	0	0	0	0	0	0	0	0	0	2	0
AX-94406146	2	2	2	2	2		2	1	2	2		1		2	2	1		2	1		2	2		2	2	2	2	2	2	2	2	2	2	1	2	2	1	2	2	2	2	2	2	2	2	1		2	1
AX-94406148	2	2	2	2	2	2	2	2	2	2	2	2	2	2	2	2	2	2	2	2	2	2	2	2	2	2	2	2	2	2	2	2	2	2	2	2	2	2	2	2	2	2	2	2	2	2	2	2	2
AX-94406174	1		0			0	0	0					0			0	0	0	0	0	0		0	0	0	0	0	0	0	0	1		0	0	0	0	0	1	1	0	0	0	0	0	1	0	0	0	0
AX-94406194	2	0	2	2	0	1	1	1	0	0	1	1	0	2	1	1	0	0	1	1			0	0	1	0	2	2	0	0	2	2	0	1	0	2	1	0	1	1	0	1	0	0	0	1	1	2	1
AX-94406205		2		0	0	0			2	0	0	1		0	0	1	0	0	1	0	0	2	1		0	0	1	0	1	0	0	0		1	2	1	1	2	0	0	2	0	2	1	2	0	0		0
AX-94406211	1	0	1	1	0	0	0	0	0	0	0	0	0	2	0	0	0	0	0	0	0	0	0	0	0	0	0	1	0	0	1	2	0	0	0	0	0	0	0	0	0	0	0	0	0	0	0	2	0
AX-94406215	2	2	2	2	1	2	2	2	2	2	2	2		2	2	2	1	1	2	2	2	2	2	2	2	2	1	2	1	1	2	2	1	2	2	1	2	2	2	2	2	2	2	1	2	2	2	2	2
AX-94406308	0	0	0	0	0	0	0	0	0	0	0	0	0	0	0	0	0	0	0	0	0	0	0	0	0	0	0	0	0	0	0	0	0	0	0	0	0	0	0	0	0	0	0	0	0	0	0	0	0
AX-94406310	0	0	0	0	0	1	0	0	0	1	0	1	1	0	0	0	0	0	0	0	0	0	1		0	1	0	0	0	1	0	0	0	0	0	0		0	1		0	0	0	0	0		0	0
AX-94406358	0	2	0	0	0	0	0	0	2	0	0	0	0	0	0	0	0	0	0	0	0	2	0	0	0	0	0	0	0	0	0	0	0	0	2	0	0	2	0	0	2	0	2	0	2	0	0	0	0
AX-94406383	2	2	2	2	2	2	1	2	2	2	2	2	2	2	2	2	2	2	2	2	2	2	2	2	2	2	2	2	2	2	2	2	2	2	2	2	2	2	2	2	2	1	2	2	2	2	2	2	2
AX-94406396	0	0	0	0	0	0			0	0		0	0	0	0	0		0	0	0	0	0	0	0	0	0	1	0	0	0		0		0	0	1	0	0	0	0	0	0	0	0	0		0	0	0
AX-94406399	2	2	2	2	2	2	2	2	2	2	2	1	2	2	1		2	2		2	2	2	2	2	1	2	2	2	2	2	2	1	2		2	2	1		2	1	2	2	2	2	2	1	2	2
AX-94406412	2	0	2	2	2	0	0	0	0	0		0	1	2	0	0	2	2	0	0	0	0	0	1	0	1	2	2	2	1	2	2	1	0	0	2	0	0	0	0	0	0	0	2	0	0	0	2	0
AX-94406432	0	0	0	0	0	0	0	0	0	0		0	0	1	0	0	0	0	0	0	0	0	0	0	0	0	0	0	0	0	0	1	0	0	0	0	0	0	0	0	0	0	2	0	2	0	0	1	0
AX-94406436	1	2	1		2	2	1	2	2	2	2		2	0	2	2	2	2	2	2	2		2	2	2	2	2	2	2	2	2	2	2	2	2			2	2	2	2	2	2	2	2	2	2	0
AX-94406463	2	2	2	2	2	2	2	2	2	2	2	2	2	1	2	2	2	2	2	2	2	2	2	2	2	2	2	2	2	2	2	2	2	2	2	2	2	2	2	2	2	2	2	2	2	2	2	1	2
AX-94406491	1				1		1	0	1	0	0	0	1		1	0	1	1	0	0	0		0		1	0	1	1	1			2	0	0		1	1	0			1	1	1		0	0	0		0
AX-94406499	0	2	0	0		2	2	1	2	1	1	2	1	0	2	2	2	2	2	1	1	2	1	1	2	1	2	1	0	1	1	0	2	2	2	2	2	2	2	2	2	2	2	0	2	2	1	0	2
AX-94406505	1	0	1	1	1	0	0	0	0	0	0	0	0	1		0	1	1	0	0	0	0	0	0		0	0	1	1	0	1	1	0	0	0	0	0	0	0	0	0	0	0		0	0	0	1	0
AX-94406529	1	1	1	1		1	1	1	2	1	0	1	1	1	1	1	2	2	1	1	1	2	1	1	1	1	1	0	1	1	0	1	2	1	2	1	1	1	1	1	1	2	2	1	1	1	1	1	1
AX-94406538	1	2	2	1	2	2	2	2	2	2		2	2	0	2	2	2	2	2	2	2	2	2	2	2	2	2	0	2	2		0	2	2	2	2	2	2	2	2	2	2	2	2	2	2	2	0	2
AX-94406540	1	0	1	1	0	2	1	2	0	2	2	2	2	2	2	1	1	1	2	2	2	0	2	2	0	2	1	2	2	2	2	2	1	1	0	1	0	0	2		0	1	0	2	0	2	2	2	2
AX-94406566	1	1	1	1	0	1	1	1	1	1	0	0	0	1	0	1	0	0	1	1	1	1	1	0	0	0	1	0	0	0	0	1		1	0	1	0	1	1	0	0	1	1	0	0	0	1	1	0
AX-94406578	1	1	1	1	0	0	0	0	1	0	1	0	0	2	0	0	0	0	0	1	0	1	0	0	0	0	0	2	0	0	2	2	0	0	1	0	0	1	0	0	1	0	1	0	1	0		2	0
AX-94406596	1	2	1	1	1	0	0	0	2	0	0	0	0	2	0	0	1	1	0	0	0	2	0	0	0	0	2		2	0	1		0	0	2	2		2	0		2		2	2	2	0	0	1	0
AX-94406606	0	2	0	0	2	1		2	2	1				2		1	1	2	1	1	1	2	1	1	2	1		0		1	0	0		1	2		2	1	1		0	0	2	1	1		1	2
AX-94406610	0	1	0	0	2	2	1	2	1	2	2	2	2	0	1	2	2	2	2	2	2	1	2	2	1	2	2	0	1	2	0	0	2	2	1	2	1	1	2	1	1	1	1	1	1	2	2	0	2
AX-94406624	2	0	2	2	2	1	0	1	0	1	1	1	1	2	2	0	2	2	0	1	1	0	1	1	2	1	2	1	2	1	1	2	1	0		2	2		1	2	0	0	0	2	1	0	1	2
AX-94406645	1	2	1	1	0	2	2	2	1	2	2	1	2	1	2	1	1	1	1	2	2	1	2	2	2	2	1	2	2	2	2	2	1	1	1	1	2		2	2	1	2	1	2		2	2	1	1
AX-94406662	1	0	1	1	0	0		0	0	0	0		0	0		0	0	0		1	0	0		0		0	0	0		0	0	1	0	0	0	0	1	0	1	1	0	1	0		0	0	0	0	0
AX-94406663	1	2	1	1	2	1	2	1	2	1	1	1	1	1	2	1	1	1	1	1	1	2	1	1	2	1	2	1		1	1		2	1	2	2	2	2	1	2	2		2	2	2	1	1	1
AX-94406704	0	2	0	0	0	0	1	0	2	0	0	0	0	0	0	0	0	0	0	0	0	2	0	0	0	0	0	0	0	0	0	0	0	0	2	0	0	2	0	0	2	2	2	0	2	0	0	0	0
AX-94406716	1	0	1	1	0	0	1	0	0		0	0	0	1	1	0	0	0		0	0	0	0	0	1	0	0	0	1	0	0	1	0	1	0	0	1	0	0	1	0	1	0	1	0	0	0		0
AX-94406739	0	2	0	0	0	0	2	0	2	0	0	0	0	0	0	0	0	0	0	0	0	2	0	0	0	0	0	0	0	0	0	0	0	0	2	0	0	2	0	0	1	1	1	0	0	0	0	0	0
AX-94406770	1	2	1	1	2	1	1	1	2	1	2	2	1	2	0	2	2	2	2		0	2					2	2	1	0	2	2	2	2	2	2	0	2		0	2	0	2		2	2		2	2
AX-94406774	2	2	2	2	2	2	2	2	1	2	2	2	2	2	2	2	2	2	2	2	2	2	2	2	2	2	2	2	2	2	2	2	2	2	2	2	2	2	2	2	2	2	2	2	2	2	2	2	2
AX-94406780	2	1			0	1	1	2	2	2	2	2	1	2	2	1	0	0	1	2	2	0	2		1		0	2	0	0	2	2	0	1	0	0	2	0		2	2	0	2	0	0	2	2	2	2
AX-94406795	0	2	0	0	2	1	2	2	2	2	1		1	0	2		2	2			2	2		1	1	1	1	0	1	1	0	0			2	1	1	2		1		1	2	1		1
AX-94406820	0	1	0	0	1	0	0	0	0	0	0	0	0	2	0	0	0	0	0	0	0	0	0	0	0	0	0	0	0	0	0	0	0	0	1	0	0	0	0	0	0	0	0	0	0	0	0	2	0
AX-94406821	1	0	1	1	0	0	0	0	0	0	0	0	0	2	0	1	0	0	1	0	0	0	0	0	0	0	0	1	1	0	1	2	0	1	0	0	0	0	0	0	1	0	0	1	0	0	0	2	0
AX-94406855		2		1	2	2	2		2	1	2	2	2	1	2	2	2	2	2	2	2	2	2	2	2	2	2		2	2	1	1	2	2	2	2	2	2	2	2	2	2	2		2		2	1	2
AX-94406868	0	2	0	0	0	2	2	1	2	1	0	2	1	0	2	2	1	1	2	1	1	2	1	1	2	1	2	0	0	1	0	0	2	2	2	2	2	2	2	2	2	2	2	0	2	2	1	0	2
AX-94406875	0	2	0	0	0	0	1	0	2	0	0	0	0	0	0	0	0	0	0	0	0	2	0	0	0	0	0	0	0	0	0	0	0	0	2	0	0	2	0	0	2	1	2	0	2	0	0	0	0
AX-94406877	2	2	2	2	2	2	2	2	2	2	2	2	2	0	2	2	2	2	2	2	2	2	2	2	2	2	2	2	2	2	2	2	2	2	2	2	2	2	2	2	2	2	2	2	2	2	2	0	2
AX-94406924	0	0	0	0	1		1	2	0	1		2	1	2	2	2	2	2	2	1		0				1	2	1	2		2	1	2	2	0	2	2	0	1	2	0	1	1		0			1	2
AX-94406927	2	2	2	2	2	1	1	0	2	0	0		0	2	0	0			0	0	0	0	0	1	0	0	2	1		0	1	2	0	0	0	2	0	2	0	0	1	0	2		2		0	2
AX-94406928	0	2	0	0	1	1		1		1		1	1	1	1	1	1	1	1	1	1		0	1	1	1	2		0	1		1	0	1	2	2	1		1	1	2	1	1	0	2	1	1	1	1
AX-94406933	0	0	0	0	0	2	2	1	1	1	2	2	2	1	2	2	0	0	2	1	1	0	1	2	2	2	1	1	0	2	1	1	2	2	0	1	2	0	2	2	1	1	1		0	2	1	1	2
AX-94406978		0	1		0	0	0	0	0	0	0	0	0		0	0	0	0	0	0	0	1	0	0	0	0	0	0	1	0	0	0	0	0	0	0	0	0	0	0	0	0	0		0	0	0	0	0
AX-94406983		2	1	1	2	2	2	2	2	2	2	2	1	2	2		2	2	2	2	2		2	2	2	2	2	2	2	2	2	2	2	2	2	2	2	2	2	2	2	2	2	2	1	2	2	2
AX-94406985	2	2	2	2	2	2		2	2		2	2		2	2	1	2	2		2	2	1	2	2	2	2	2	2	2	2	2	2	2	2	2	2	2	1	2	2		2		2		2	2	2	2
AX-94406995	1	0	1	1	2	0	0	1	2	1	1	0	0	2	0	2	2	2	2	1	1	0	1	0	0	0	0		0	0	1	2	2	2	0	0	0	0	0	0	0	1	2	0	0	0	1	2	0
AX-94407010	1	0	1	1	2	0	0	2	0	1	1	0	0	2	0	0	0	0	0	2	2	0		0	0	0	0	2	0	0	2	2	0	0	0	0	0	0	0	0	0	0	0	0	0	0	2	2	0
AX-94407027	2	0	2	2	2	2	2	2	2	2	2		2	1	2	2	2	2	2	2	2	0	2	2	2	2		1	2	2			2	2	0		2	2	2	2	2	2			2	2	2	2	2
AX-94407077	1	0	1	1	0	0	0	0	0	0	1	0	0	2	0	0	0	0	0	0	0	0	0	0	0	0	0	2	0	0	2	2	0	0	0	0	0	0	0	0	0	0	0	0	0	0	0	2	0
AX-94407094	2	2	2	2	2	2	2	2	2	2	2	2	2	2	2	2	2	2	2	2	2	2	2	2	2	2	2	2	2	2	2	2	2	2	2	2	2	2	2	2	2	2	2	2	2	2	2	2	2
AX-94407101	0	0	0	0	0	0	0	0	0	0	0	0	0	0	0	0	0	0	0	0	0	0	0	0	0	0	0	0	0	0	0	0	0	0	0	0	0	0	0	0	0	0	0	0	0	0	0	0	0
AX-94407105		1	0	0	0	0	0	1					0	0	2	0	0	0	0	0	0	0	0	0	2	0	2	0	0	0	0	0	0		0	2	2		0	2	1	0		0	1		0	0	1
AX-94407196	1	0	1	1		1	0	1	0	0	0	0		2	0	0	2	2	0	1	1	2	0	2	0	2	2	1		2	1	2	1	0	0	2	0	0	1	0	0	0	1	0	0	0	1	2	0
AX-94407199	0	1	0	0	0	0	0	0	1	0	0	0	0	0	0	0	0	0	0	0	0	1	0	0	0	0	0	0	0	0	0	0	0	0	1	0	0	1	0	0		0	1	0	1	0	0	0	0
AX-94407258	0	2	0	0	1	1	2	1	2	1	1	1	1	0	1	1	2	2	1	1	1	2	1	1	1	1				1	2	0	1	1	2	2	2	2	1	1	2	2	2	2	2	1	1	0	1
AX-94407263		0	1	1		1	0	0	0	0		1	1	0	0	0	0	0		0	0	0		1	0	1	0		1	1		0	0	0	0	0		0			0	0	0	1	0	1	0	0	0
AX-94407264	2		2		2	1	1	1		1		0	1			0	2	2	0	1	1		1	1	1	1		1	0	1	1		2	0	0	0	1	0	0	0	0	0	1	0	0	0	1		0
AX-94407269	0	1	0	0	2	2	1	1	1	2	2	2	1	0	1	2	2	2	2	1	1	1	2	1	1	2	1		1	2	1	0	2	2	1	1	1		2	1	1	2	1	1	1		1	0	2
AX-94407294		2			2	1	2	2	2		2	2	1	2		2	2	2	2	2	2	2	2	1	1	1	2	2			2	2	2	2	2	2	1	2	1	2	2	2	2		2	2	2	2	2
AX-94407295	0	0	0	0	0	1	1	2	0	2	2	1	1		1	2	0	0	2	2	1	0	2	1	0	1	1	1	0	1	1	0	1	2	0	1	0	2	1	0	2	0	0	0	0	1	2	1	1
AX-94407325	0	0	0	0	0	0	0	0	0	0	0	0	0	0	0	0	0	0	0	0	0	0	0	0	0	0	0	0	0	0	0	0	0	0	0	0	0	0	0	0	0	0	0	0	0	0	0	0	0
AX-94407328	2	2	2	2	2	2	2	2	2	1	2	2	2	2	2	2	2	2	2	2	2	2	1	2	2	2	2	2	2	2		2	2	2		2	2		2	2	2	2	2	2	2	2	2	2	2
AX-94407351	2		2	2		2	2	2	2	2		2	2	2	2	2		2	2	2	2	2	2	2	2	2	2		2	2		2	2	2		2	2		2	2	1	2	1	2	2	2	2	2	2
AX-94407354	1		1		1	2	2	2	2	2	2	2	2	2	1	2	1		2	2	2	2	2	2	0	2		1	0	2	1	2	2	2	1		0	1	2	1	2	2	1	0	1	2	2	2	2
AX-94407359	2	2	2	2	2	1	2	2	2	2	2	2	1	2	2	2	2	2	2	2	2	2	2	1		1	2	2	2	1	2	2	1	2	2	2	2	2	1	2	2	2	2	2	2	2	2	2	2
AX-94407375	0	0	0	0	1	0	0	0	1	0	0	0	0	2	0	0	1	1	0	0	0		0	0	0	0	1	1	0	0	1	2		0	0	1	0		0	0	0	0	0	0		0	0	2	0
AX-94407379	0	0	0	0	0	0	0	0	0	0	0	0	0	0	0	0	0	0	0	0	0	0	0	0	0	0	0	0	0	0	0	0	0	0	0	0	0	0	0	0	0	0	0	0	0	0	0	0	0
AX-94407381	1	2	1	1	0	0	0	1	2	1	0	1	0		2	0	0	0		1	1	2	1	1	2	0	0	0	2	1	0	0	0		2	0	2	2	0	2	2	0	2	2	2	1	1	0	1
AX-94407408	0	0	0	0	0	1	0	0		0	0	0	0	0	0	0	0		0	0	0	0	0	1	0	0	0	0	0	0	0	0	0	0	0	0	0		0	0	0	0		0		0	0	0	0
AX-94407412	0	0	0	0	0	1	0	0	0	0	0	0	1	0	0	0	0	0	0	0	0	0	0	1	0	1	0	0	0	1	0	0	0	0	0	0	0	0	1	0	0	0	0		0	0	0	0	0
AX-94407417	2	2	2	2	2	2	1	2	1	2	2	2	2	2	2	2	2	2	2	2	2	2	2	2	2	2	2	2	2	2	2	2	2	2	2	2	2	2	2	2	2	2	2	2	2	2	2	2	2
AX-94407450	1	2	1	1	1	2	2	2	2	2	2	2		1	1	2	1	2	2	2	2	1	2	2	1		2	1	1	2	1	1	2	2	2	2	1	2	2	1		2	2	1	2	2	2	1	2
AX-94407464	0	2	0	0	2	1	2	0	2	0	0	1	1	0	2	1	2	2	1	0	0	0	0			1		0	2	1	0	0	1	1	2	2	2		2	2	2	2	2	2	2		0		1
AX-94407467	0	0	0	0	0	0	0	0	0	0	0	0	0	1	0	0	0	0	0	0	0	0	0	0	0	0	0	0	0	0	0	0	0	0	0	0	0	0	0	0	0	0	0	0	0	0	0	1	0
AX-94407478	2		2	2	2	2	2	2		2	1	2	2	2	2		2	2		2	2	1	2	2	0	2	2	2	2	2		2	2		0	2	0	1		2	1	2	2	2	0	2	2	2	2
AX-94407479	2	2	2	2	2	2	2	2	2	2	2	2	2	0	2	2	2	2	2	2	2	2	2	2	2	2	2	2	2	2	2	2	2	2	2	2	2	2	2	2	2	1		2	2	2	2	0	2
AX-94407486	2	2	2	2	2	2	2	2	2	2	2	2	2	1	2	2	2	2	2	2	2	2	2	2	2	2	2	2	2	2	2	2	2	2	2	2	2	2	2	2	2	2	2	2	2	2	2	2	2
AX-94407510	0		0	0	0	0	0	0	2	0	0	0	0	0	0	0	0	0	0	0	0	2	0	0	0	0	0	0	0	0	0	0	0	0	0	0	0	2	0	0	2	0	2	0	2	0	0	0	0
AX-94407517	1		1	1	0	0	0	1	0	0		0	1	2	0	0	1	0	0	1	1	0	1	1	0	1	0	2	0	1	2	2	0	0		0	0	0	0	0	0	0	0	0	0	0	1	2	0
AX-94407545	1	2	1	1	2	1	2	0	2	0	1	1	0	2	2	0	2	2	0	0	0	2	0		2	1	2	2	0	0	2	2	1	0	2	2	2	2	1	2	2	2	2	0	2	1	0	2	1
AX-94407554						0										0			0	2				2		2			0	2				0
AX-94407565	1	0			0	0	0	0	0					0	0	1	0	0	1	0	0	0	1	0		0	0	0	1	0	0	0	0		1	0		0	1	0	0	0	0	1	1	1	0	0	1
AX-94407624	1	2	1	1	0	0	0	0	2	0	1	0	0	2	0	0	0	0	0		0	2	0	0	0	0	0		0	0	1	2	0	0	2	0	0	2	0	0	2	0	2	0	2	0	0	2	0
AX-94407648	0	0	1	1	0	1	0	0	0	1	0	0	1	0	0	0	0	0	1	0		0	0	1	0	1	0	0	0		0	0	0	1	0	0	0	0	1	0	0	0	0	0	0	0	0	0	0
AX-94407682	1	0	1	1	1	0	1	1	0	0	0	0	1	2	1	0	1	1	0	0	1	1	0	1	1	1	1	0	1	1	0	0	0	0	1	1	1	0	1	1	1	0	0	1	1	0	0	2	0
AX-94407685	1	0	1	1	0	0	0	0	0	0	0	0	0	2		0	0	0	0	0	0	0	0	0	0	0	0	1	0	0	1	2	0	0	0	0	1	0	0	0	0	0	0	0	0	0	0	2	0
AX-94407687	2	1	2	2	1	0	2	1	2	1	0	1	1	0	2	0	2	2	0	1	1	2	1	1	2	1	2	0	2	1	0	0	0	0	0	2	2		0	2	2	2	2	2	2		1	0	1
AX-94407707	2	0	2	2	0	2	1	2	0	0	1	1	2		0	2	0	0	2	2	1	0	0	2	1	2	2	1	2	2	1	1	1	2	0	2	0	0	2	0	0	0	0	2	0		2		1
AX-94407714		1	1	1	0	0	2	2	0	2	2	2	2	0	2	2	0	0	2	2	2	0	2	2	2	2	0	0	2	2	1	0	1	2	0	0	2		2	2	0	2	0	2	0	2	2	0	2
AX-94407737	2	0	2	2	0	1	0	1	0	1	1	0		2	0	0	0	0	0	1	1	0	1	1	0	1	2		2	1	2	2	0	0	0	2	0	0	1	0	0	0	0	2	0	0	1	2	0
AX-94407744	1	0	1	1	0	2	1		0	1	1	0	1	1		1	0	0	1		2	1		2		2	0	1	1	2	1	1	0	1	2	0	0	1	1	0	0	1		1	2	0	0	1	0
AX-94407749	1	0	1	1	0	0	0	0	0	0	1	0	0	2	0	0	0	0	0	0	0	0	0	0	0	0	0		0	0	1	2	0	0	0	0	0	0	0	0	0	0	0	0	0	0	0	2	0
AX-94407750	1	1		1	2	1	2	2	1	2	1	1		1	2	1	2	2	1	1	2		1		2	1	0	1	2	1		0	1	1	0	2		1	1	2	1		1	2	2		1	1	1
AX-94407767	1	2	1	1	2	1	2	2	2	2	1	1	1	0	0	2	2	2	2	2	2	2	2	1	0	1	2	1	2	1	1	0	2	2	2	2	0	2	1	0	2	2	2	2	2	1	2	0	1
AX-94407796	2	0	2	2	0	0	0	0	0		1	0	1	2	0	0	1	1	0	0	0	0	1	1	0	1	0	1	2	1	1	2	0	0	0	0	0	1	0	0	0	0	0	2	0	0	0	0	0
AX-94407815	2	2	2	2	2	2	2	2	2	2	2	2	2	2	2	2	2	2	2	2	2	2	2	2	2	2	2	2	2	2	2	2	2	2	2	2	2	2	2	2	2	2	2	2	2	2	2	2	2
AX-94407832	1	2	1	1	2	2	1	2	1	1		2	2	1	1	1	2	2	1	2	2	2	2	2	2	2	1	2	2	2	2	1	2	1	1	1	2	1	2	2	1	1	2	2	1	2	2	1	2
AX-94407855	2	2	2	2	2	2	2	2	2	2	2	2	2	2	2	2	2	2	2	2	2	2	2	2	2	2	2	2	2	2	2	2	2	2	2	2	2	2	2	2	2	2	2	2	2	2	2	2	2
AX-94407858		2				1	1	0	2			0		1	0	0	1	1	0	0	0	2	0		0	0	1	1	1	0	1		0	0	2	1	0	2	0	1	2	1	2	1	1	0	0	1	0
AX-94407866		2	2	2	2	2	2	2	2	2	1	2		0	2	2	2	2	2	2	2	2	2	2	2	2	2	1	2	2		0	2	2	2	2	2	2	2	2	2	2	2	2		2	2	0	2
AX-94407868	2	0	2	2	2	2		2	0	2	1	2	2	2	2	2	2	2	2	2	2	0	2	2	2	2	2	1	2	2	1	2	2	2	1	2	2	0	2	2	0	0	0	2	1	2	2	2	2
AX-94407880	1	2	1	1	0	1	1	1	2	1	2	1	1	2	0	2	0	0	2	1	1	2	1	1	0	1	0	2	0	1	2	2	1	2	2	0	0	2	1	0	2	2	2	0	2	1	1	2	1
AX-94407884		1			1	0	0	0	1	0		0	0	1	0	0	0	1	0	0	0	0	0	0	1	0	1		0	0		1		0	1	1	0	0		0	0	0	0	0	0	0	0	1	0
AX-94407896	2	2	2	2	2	2	2	2	2	2	2	2	2	2	2	2	2	1	2	2	2	2	2	2	2	2	2	2	2	2	2	2	2	2	2	2	2	2	2	2	2	2	2	2	2	2	2	2	2
AX-94407910	0	0	0		2	2	2	0	0	0	0	2	0	0	2	0	2	2	0	0	2	0	0	0	2		1	0	2	0	0	0	0	2	0	1	2	0	0	2	0	2	0	1	0	2	0	0	0
AX-94407922	2	0	2	2		2		2	0		0			2	2	0	1		2	2		2	2	2	2	2	1	0	2	2	0	2	0	0	0	1		2	0	2	0	2	2	2	0	2		2	0
AX-94407938	2	1	2	2	2	2	2	1	2		1	2	2	0	2	2	2	2	2	2	2	1	2	2	2	2		1	2	2	1		2	2	2		2	2	2	2		2	1	2	2	2	2		2
AX-94408005	1	0	1	1	0	1	0	1	0	1	2	1	1	2	0	2	0	0	2	1	1	0	1	1	0	1	0	2	0	1	2	2	1	2	0	0	0	0	1	0	0	0	0	0	0	1	1	2	1
AX-94408028		1				0	1	0	1		0	0	0	2	0	0	1	1	0	0	0	1	0	0	1	0	0	0	0	0	0		0	0	1	0	0	1	1	0	1	1	1	0	1	0	0	2	0
AX-94408029	0	0	0	0	0	0	0	0	0	0	0	0	0	0	0	0	0	0	0	0	0	0	0	0	0	0	0	0	0	0	0	0	0	0	0	0	0	0	0	0	0	0	0	0	0	0	0	0	0
AX-94408063	2	2	2	2	1		2		2						2		1	1							2			0	2		0				2	1	2	1		2	1	2	1	2	1
AX-94408068	2		2	2	2	0	0	1	0	1	1	0	1	2	0	0	2	2	0	1	1	0	1	1	0	1	0	1	2	1		2	1	0	0	0	0	0	0	0	0	0	0	2		0	1	2	0
AX-94408071	2	0	2	2	2	2	2	2	0	2	2	2	2	2	2	2	2	2	2	2	2	0	2	2	2	2	2	2	2	2	2	2	2	2	0	2	2	0	2	2	0	2	0	2	0	2	2	2	2
AX-94408075	1	2	1	1	2	2	2	2	2	2	2	2	2	0	2	2	2	2	2	2	2	2	2	1	2	1	2	1	2	2	1	0	2	2	2	2	2	2	2	2	2	2	2	2	2	2	2	0	2
AX-94408077	0	2			0	1	1	2	2	2	0		2		1	1			1	2	2	2	2	2	0	2	2		2	2	1	1	1	1	2	2				1	0	2		2			2	0	1
AX-94408091	0	2	0	0	0	0	0	0	2	0	0	0	0	0	0	0	0	0	0	0	0	2	0	0	1	0		0	0	0	0	0	0	0	2	1	0	2	0	1	2	0	2	0	2	0	0	0	0
AX-94408094	2	1	2	2	2	1	0	1	1	1	1	1	1	1	1	1	2	2	1	1	1	1	1		1		2	1	2		1	1		1	1	2	1	1	1	2	1		1	2	1	1	1	1	1
AX-94408098	1	0	1	1	0	0		0	0	0	1	0	1	2	0	0	0	0	0	0	0	0	0	1	0	1	0	1	0	1	1	2	0	0	0	0	0	0	1	0	0	0	0	0	0	0	0	2	0
AX-94408126		2			2	1	2		2	2	0	1	1	0	2	0	2	2	0	1		2	1	2	2		2		0			0	1	1	2	2	2	2	2	2	2	2	2	0	2	1	1	0	1
AX-94408137	2	2	2	2	2	1	2	0	2	1		0	2	2	2	0	2	2	0		1	2	2	2	2	2	2	2	2	2	2	2	1	0	2	2	0	1	1	2	1	2		2	2	1		2	0
AX-94408139	1	2	1	1	2	2	2	1	2	1	1	2	1	0	2	2	2	2	2	1	1	2	1	1	2	2	2	0	0	1	0	0	2	2	2	2	2	2	2	2	2	2	2	0	2	2	1	0	2
AX-94408170	2	1	2	2	1	1	1	1	1	1	2	1	1	2	1	1	2	1	1	1	1	1	1	1	1	1	2	2	1	1	2	2	2	1	1	2	1	1	1	1	1	1	1	1	1	1	1	2	1
AX-94408184	0	0	0	0	0	0	0	0	0	0	0	0	0	0	0	0	0	0	0	0	0	0	0	0	0	0	0	0	0	0	0	0	0	0	0	0	0	0	0	0	0	0	0	0	0	0	0	0	0
AX-94408239	2	0	2	2	2	2	2	2	0	2	2	2	2	2	2	2	2	2	2	2	2	0	2	2	2	2	2	2	2	2	2	2	2	2	0	2	2	0	2	2	0	2	0	2	0	2	2	2	2
AX-94408305	1	0	1	1	0	1	0	1	0	1	2		1	2	0	2	0	0	2	1	1	0	1	1	0	1	0	2	0	1	2		1	2	0	0	0	0	1	0	0	0	0	0	0	1	1	2	1
AX-94408331	1	0	1	1	1	1	0	1				1	1	1	2	1		1	1	1	1	0	1	1	1	1	1	1	1	1	0	0	1	1	0	1	0	0	1	2	0	0	0	1	0	1	1	1	1
AX-94408337	0	2	0	0	1	0	2	0	2	0	0	0	0	1	0	0	1	1	0	0	0	2	0	0	0	0	1	1	0	0		1	0	0	1	1	0		0	1			2	0	2	0	0	1	0
AX-94408340	1	0	1	1	2	2	2	2	2	2	1	2	2	0	2	2	2	2	2	2	2	2	2	2		2	2	0	2	2	0	0	2	2	0	2	2	2	2	2	2	2	1	2	2	2	2	0	2
AX-94408367	1	0	1	1	0	0	0	0	0	0	1	0	0	2	1	0	0	0	0	0	0	0	0	0	1	0	1		0	0	1	2	0	0	0	1	1	0	0	1	0	0	0	0	0	0	0	2	0
AX-94408394	2		2	2		0		0	1	0	1	0	0	2	0	0		1	0	0	0	1	0	0		0		2	0	0	2	2	0	0		1	0	1	0	0	1			0	1	0	0	2	0
AX-94408395		1	1	1		1	0	1	0	0	1		2	2	0		2	2	0	1	0	0	1	1	1	1	1	2		1	2	1	1	0	1	1	0	1	1		1	0	1	1			1	2	1
AX-94408415	2	2	2	2	2	2	2	2	2	2	2	2	2	2	2	2	2	2	2	2	2	2	2	2	2	2	2	2	2	2	2	2	2	2	2	2	2	2	2	2	2	2	2	2	2	2	2	2	2
AX-94408429	0	0	0	0	2	1	0	0	0	0	0	0	1	0	0	0	2	2	1	1	0	0	0	1	0	1		0	0		0	0	1	0	0		0	1	1	0		0	1	0	0	0		0	0
AX-94408436	0	0	0	0	0	1	0	1	0		0	0	0	0	1	1	0	0	1	1	1	0	1	0	0	0	1	0	0	0	0	0	0		0	1	0	0	1	1	0	0	0	0	0	0	1	0	0
AX-94408472	2	0	2	2	2	1	1	1	0	1	2	1	1		0	1	2	2	1	1	1	0	1	1	0	1		2	0		2	2	2	1	0	1	0	0		0	0	0	0	0	0	1	1		1
AX-94408532	0	2	0	0	0	0	0	0	0	0	1	0	0	1	0	0	0	0	1	0	0	2	0	0	0	0	0	1	0	0	1	1	0	0	2	0	0	2	0	0	1	0	0	0	2	0	0	1	0
AX-94408558	0	0	0	0	0	0	0	0	0	0	0	0	0	0	0	0	0	0	0	0	0	0	0	0	0	0	0	0	0	0	0	0	0	0	0	0	0	0	0	0	0	0	0	0	0	0	0	0	0
AX-94408575	0	2	0	0	0	0	1	0	2	0	0	0	0	0	0	0	0	0	0	0	0	0	0	0	0	0	0	0	0	0	0	0	0	0	0	0	0	0	0	0	0	1	1	0	1	0	0	0	0
AX-94408578	0	0	0	0	0	0	2	0	0	0	1	0	0	0	0	0	0	0	0	1	0	0		0	0	0	0	1	0	0		0	0	0	0	0	1	0	0	0	0	2	0	0	0	0	0	0	0
AX-94408611		2	2	2	1	1	1	1	1	1	2	1	1	0	1	1	1	1	1	1	1	1	1	1	1	1	1	2	1	1	2	2	1	1	1	1		1	1	1	1	1	1	1	2	1	1	0	1
AX-94408642	0	0	0	0	0	0	0	0	0	0	0	0	0	0	0	0	0	0	0	0	0	0	0	0	0	0	0	0	0	0	0	0	0	0	0	0	0	0	0	0	0	0	0	0	0	0	0	0	0
AX-94408689	0	0	0	0	0	0	0	0	0	0	0	0	0	0	0	0	0	0	0	0	0	0	0	0	0	0	0	0	0	0	0	0	0	0	0	0	0	0	0	0	0	0	0	0	0	0	0	0	0
AX-94408698	2	0	1	2	1	1	2	1	2	1	1	2		1	2	1	1	1	1	1		2	1		2	0	1	1	0	1	1	1	1	1		1	1	2	1	2	2	2	0	0	1	1	1	1	1
AX-94408728	1	1	1	1	1	2	2	2	1	2	0	2	2	1	2	2	2	2	1	2	2	2	2	2	1	2	1	0	2	1	0	1	1	1	2	1	1	2	1	2	2	1	2	2	2	2	2	1	2
AX-94408749		2		2	2	1	1	2	1	2	2	2	2	2	2	2	2	2	1	2	2	2	2	2	2	2	2	2	2	2	2	1	2	1	1	2	2	1	2	2	2	1	1	2	2	2	2	2	2
AX-94408804	1	2			0	2	1	2			2	2	2	1	2		0		2	2	2	2	2	2	2	2	2		2	2				2	0	2	2			2				2	1	2	2	1	2
AX-94408818	2	2	2	2	2	2	2	2	2	2	2	2	2	2	2	2	2	2	2	2	2	2	2	2	2	2	2	2	2	2	2	2	2	2	2	2	2	2	2	2	2	2	2	2	2	2	2	2	2
AX-94408870	0	0	0	0	0	1	0	0	0	0	0	0	1	1	0	0	0	0	0	0	0	0	0	1	0	1	0	0	1	1	0	0	0	0	0	0	0	0	1	0	2	0	0	1		0	0	1	0
AX-94408891	1	0	2	1	2	0	1	0	0	2	0		0			0	2	2	0	0	0	0	1	0	0	0	0		2	0		1	0	1		0	0		0	0	0		0	2	0	0	0		0
AX-94408915	1	2	1	1	0		1	1	2	1	0	0	1	2	2	0	0	0	0	1	1	0	1	1	0	1		0	2	1	0	0	0	0	0	0	0	0	0	2	0	0	0	2	1	0	2	2	0
AX-94408916	2	1	2	2	0	2	2	2	2	2	1	2	2	2	2	2	0	0	2	2	2	0	2	2	2	2	2	1	2	2	1	2	1	2	0	2	2	0	2	2	1	2	1	2	0	2	2	2	2
AX-94408919	1	0	0	0	2	0	2	1	0	1	0	0	1	0	2	0	2	2	0	1	1	0	1	1	2	1	2	0	2	1	0	0	1	0	0	2	2	2		2	0	2	0	2	0	0	1	0	0
AX-94408948	2	2	2	2	2	2	0	2	2	2	2	2	2	2	2	2	2	2	2	2	2	2	2	2	2	2	2	2	2	2	2	2	2	2	2	2	2	2	2	2	2	1	2	2	2	2	2	2	2
AX-94408979	2	0	2	2	2	2	2	2	0	2	1	2	2	2	2	2	2	2	2	2	2	0	2	2	2	2	2	1	2	2	1	2	2	2		2	2	0	2	2	2	2	0	2	1	2	2	2	2
AX-94409007		2	2	2	1	2	2	2	2	2	1	2	2	1	1	2	1	1	2	2	2	2	2	2	1	2	1	1	2	2	1	1	2	2	2	1	1	2	2	1	2	2	2	2	2	2	2	1	2
AX-94409063		0	0	0	1	0	0	1	0	0			0	1	0	0		1	0	0		1	0	0	0	0		0	0	0	0	1	0	0		1	0	1		0	0	0	0	0	0	0	0	1	0
AX-94409088	0		0	0	2	1	2		2	2	1	2	1	0	2	2	2	2	2		2	2	1	1		1	2	1	2	1	1	0	2	2	1	2	0	2	1	0	2	2	2	2	1	2	2	0	2
AX-94409093	1	2	1	1	1	0	1	0	2	1	0	0	0	1	1	0	1	1	0	0	0	2	0	0	1	0	1	1	1	0	1	1	0	0	2	1	1	2	0	1	2	1	2	1	2	0	0	1	0
AX-94409128	2	0	2	2	1	2	2	2	1	2	2	2	2	2	2	2	0	0	2	2	2	0	2	2	1	2	2	2	1	2	2	2	0	2	1	2	1	1	2	2	1	2	1	1	0	2	2	2	2
AX-94409141	1	2	1	1	1	1	1	2	1	2	2	2		1	2	1	1		1	2	2	1	0	2	1	2		2	2	2	2	2	2	1	2	1	1	1	0	2	1	2	2	2		1	2	1	2
AX-94409197		0	1		2	2	0	2	0	1	2	2	2	0	2	2	2	2	2	2	2	0	2	2	2	2	2	2	2	2	2	1	2	2	0	2	2	0	2	2	0	0	0	2	0	2	2	0	2
AX-94409206		2	2	2	1	1	1	2	2	2	2	1	1	1	1	1	1	1	1	2	2	2	2	1	1	1	1	2	1	1	2	1	1	1	2	1	1	2	1	1	2	1	2	2	2	1	2	1	1
AX-94409210	1	1	1	1	1	1	1	1	2	1	1	1	1	1	1	1	2	2		1		2	1	1	1	1	2	1	1	1	1	1	2			2	1	2	1	1		1	1	1	2	1	1	1	1
AX-94409211	0	2	0	0	2	2	2	1	2	1	1	2	1	0	2	2	2	2	2	1	1	2	1	1	2	1	0	0	0	1	0	0	2	2	2	0	2	2	2	2	2	2	2	0	2	2	1	0	2
AX-94409215			2	2	2	2		2		2	2	2		1	2	2	2	2	2	2	2	0	2		2		2		2				2	2		2	2	0	2	2	2	2	2	2	2	2	2
AX-94409225	2	2	2	2	2	1	2	1	2	2	2	2	1	2	2	2	2	2	2	1	1	2	2	1	2	1	2	2	2	1	2	2	1	2	2	2	2	2	1	2	2	2	2	2	2	2	1	2	2
AX-94409231	2	2	2	2	2	1	2		2	1	1	0	1	2	2	0	2	2	0	1	1	2	1	1	1	1	2	2	2	1		2	1	0	2	2	2	2	1	2	2	2	2	2	2	1	1	2	0
AX-94409232	0	0	0	0	0	0	0	0	0	0	0	0	0	2	0	0	0	0	0	0	0	0	0	0	0	0	0	0	0	0	0	0	0	0	0	0	0	0	0	0	0	0	0	0	0	0	0	2	0
AX-94409237	1	1	1	1		2	2	2	1	2	1	2	2	0	2	2	1	1	2	2	2	2	2	2	2	2	2	0	2	2	0	0		2	1	2	2	2	2	2	1	2	1		1	2	2	0	2
AX-94409256	2	0	2	2	2	1	0	2	0	2	2	1		2	0	2	2	2	2	2	2	0	2	2	0	1	0	2	2	1	2	2	2	2	0	0	0	0	1	0	2	0	0	2	0	1	2	2	1
AX-94409282		2	0	0	0	0	2	0	2	0	0	0	0	0	0	0	0	0	0	0	0	2	0	0	0	0	0	0	1	0	0	0	0	0	2	0	0	2	0	0	2	2	2	1	2	0	0	0	0
AX-94409307	0	0	0	0	0	0	0	0	0	0	0	0	0	0	0	0	0	0	0	0	0	0	0	0	0	0	0	0	0	0	0	0	0	0	0	0	0	0	0	0	0	0	0	0	0	0	0	0	0
AX-94409312	0	0	0	0	0	0	0	0	0	0	0	0	0	2	1	0	0	0	0	0	0	0	0	0	1	0	0	0		0	0	0	0	0	0	0	1	0	0	1	0	0	0	0	0	0	0	2	0
AX-94409323	0	1	0	0	1	1	1	1	1	1	2	1	1	2	1	1	1	1	1	1	1	1	1	1	1	1	1	2	1	1	2	2	1	1	1	1	1	1	1	1	1	1	1	1	1	1	1	2	1
AX-94409345	2	2	2	2	2	1	2	1	2	0	1	1	1	2	2	2	2	2	0	1	1	2	1	1	2	1	2	1	2	1		0	2	0	2	2	2	2	1	2	1	2	2	2	2	1	1	2	1
AX-94409350	0	1	0	0	0	0	0	0	2	0	0	0	0	0	0	0	0	0	0	0	0	0	0	0	0	0	0	0	0	0	0	0	0	0	2	0	0	2	0	0	2	0	1	0	2	0	0	0	0
AX-94409351	0	0			0	0	0	1	0	1	0	0	0	1	0	1			1		1	0		0	1	0	0	0		0	0			0	0	0	0	0	1	0	0	0	0	0	0	0
AX-94409352	0	0	0	0	0	0	0	0	0	0	0	0	0	2	0	0	0	0	0	0	0	0	0	0	0	0	0	0	0	0	0	0	0	0	0	0	0	0	0	0	0	0	0	0	0	0	0	2	0
AX-94409391	1	0	1	1	0	0	1	0	0	0	1	0	0	2	0	0	0	0	0	0	0	0	0	0	0	0	0	2	0	0	2	2	0	0	0	0	0	0	0	0	0	1	0	0	0	0	0	2	0
AX-94409403	2	0	2	2	2	2	0	1	0	1		2	2	2	0	2	2	2	2	1	1	0	1	2	0	2	2	1	0	2	1	2	2	2	0	2	0	0	2	0	0	0	0	0	0	1	1	2	2
AX-94409404	0	0	0	0	1	2	1	0	0	0	0	2	1		1	2			2	1		0		1	1	1	1	0		1	0	0	1	2	0	1	0	0	2	1	0	1	0	0	0		1	0
AX-94409431	0	1	0	0	1	2	1	2	1	2	2	2	0	0	2	2	2	1	2	2	2	1	2	0	2	0	1	0	0	0	0	0	2	2	1		2	1	2	2	1	1	1	0	1	2	2	0	2
AX-94409439	0	2	0	0	2	2	2	2	2	2	2	2	2	0	2	2	2	2	2	2	2	2	2	2	2	2	2	1	2	2	1	0	2	2	1	2	2	2	2	2	2	2	2	2	2	2	2	0	2
AX-94409481	2	2	2	2	0	2	0	2	1	2			2	1	2			0	0	2	2	2	2	2	0	2	0		2	2	0	0	0	0		0	0	1	2	0	2	0	2	2	2	2	2	1	2
AX-94409517	1	1	1	1	1	2	1	2	1	2	1		2	0	1	2			2	2	2	1	2	2	1	2		0	2	2	0	0	1	2	1	1	1	1	2		1	1	1	2	1	2	2	0	1
AX-94409538	2	1	2	2	0	0	0	0	1	0	1	0	0	1	1	0	0	0	0	0	0	0	0	0	0	0	1	1	1	0	1	1	0	0	1	1	1	1	0	1	1	1	0	1	0	0	0	1	0
AX-94409566	2	2	2	2	2	2	2	2	2	2	2	2	2	2	1	2	2	2	2	2	2	2	2	2	1	2	2	2	2	2	2	2	2	2	2	2	1	2	2	1	0	2	2	2	1	2	2	2	2
AX-94409581	1	1	1	1	2	2	1	2	1		1	2	1	1	2	1	1	1	1	2	1	1		1	2	2	1	1	1	2	1	1	1	2	1	1	2	1	2	2	1	1	1	1	1	1	2	1
AX-94409609	2	2	2	2	1	2	2	2	2	2	2	1		0	1		1	1	2	2	2	2	2	2	1	2	2	2	2	2	2	2		2	2	2	1	2		1	2	2	2	2	2		2	2	2
AX-94409635	2	2	2	2	2	2	2	2	2	2	2	2	2	2	2	2	2	2	2	2	2	2	2	2	2	2	2	2	2	2	2	2	2	2	2	2	2	2	2	2	2	2	2	2	2	2	2	2	2
AX-94409636	2	1	2	2	2	2	2	2	1	2	2	2	2	2	2	2	2	2	2	2	2	0	2	2	2	2	2	2	2	2	2	2	2	2	0	2	2	0	2	2	0	2	0	2	2	2	2	2	2
AX-94409648	2	2	2	2	1	2	2	2	2	1			2	2	2	2	2	2	2	2	2	2		2	1	2	1	2	2	2	2	2	2	1	2		2	2		2	2	2	2	2	2		2	2
AX-94409653	1	2	1	1	2	1	1	2	2	2	0		1	0	0	2	2	2	2	2	2	2	2	1	0		2	0	2	1	0	0	2	2	1	2	0	2	1	0	2	0	2	2	2	0	2	0	0
AX-94409654		0	0		1	0	1	1		0		1		0	0	2	1	1	2	1		0		0	1	0	0	0	1	0	0	0	1		0	0	1			0			1			1	1	0	1
AX-94409679	0	2	0	0	0	2	0	1	2	1	2	2		0	2	2	0	0	2	1	1	2	1	2	2		0	1	0	2	1	0	2	2	2	0	2	2	2	2	2	0	2	0	2	2	1	0	2
AX-94409695	1	0	1	1	0	0	0	0	0	0	0	0	0	2	0	0	0	0	0	0	0	0	0	0	0	0	0	1	0	0	1	2	0	0	0	0	2	0	0	0	0	0	0	0	0	0	0	2	0
AX-94409700	0	2	0	0	0	0	2	0	2	0	1	0	0	0	0	0	0	0	0	0	0	2	0	0	0	0	2	1	0	0	1	0	0	0	2	2	0	2	0	0	2	2	2	0	2	0	0	0	0
AX-94409701	2	0	2	2	0	0	0	1	0		0	0	2	2	0	2	0		2			2	0		1	1	0	0	1	1	0	1	0	2	1	0		2		0	0	1	0	1	0		0	2	1
AX-94409702	1	2	1	1		2	2	2	2	2	2	2	2	0	2	2	2	2	2	2	2	2	2	2	2	2	2	1	2	2	1	0	2	2	2	2	2	2	2	2	2	2	2	2	2	2	2	0	2
AX-94409734	2	2	2	2	2	2	2	2	2	2	2	2	2	2	2	2	2	2	2	2	2	2	2	2	2	2	2	2	2	2	2	2	2	2	2	2	2	2	2	2	2	2	2	2	2	2	2	2	2
AX-94409757	1	0		1	0	1	1	1	0	1				1	2		0	0		1	1	1	1	1		1	0	1	1	1		1			0	0	2	0		2	0	1		1	0		1	1	2
AX-94409770	2	0	2	2	0	0	2	2	2	2	2	2	0	2	2	2	2	2	2	2	2	0	2	2	2	0	2	2	2	0	2	2	2	2	2	2	2	0	2	2	2	2	2	2	0	2	2	2	2
AX-94409776	1	0	1	1	0	0	0	0	0	0	0	0	0	2	0	0	0	0	0	0	0	0	0	0	0	0	0	1	0	0	1	2	0	0	0	0	0	0	0	0	0	0	0	0	0	0	0	2	0
AX-94409798	1	2	1	1	2	2	2	2	2	2	2	2	2	0	2	2	2	2	2	2	2	2	2	2	2	2	2	1	2	2	1	0	2	2	2	2	2	2	2	2	2	2	2	2	2	2	2	0	2
AX-94409809	0	2	0	0	1	2			2	1	2	1		0	1	1	1	1	1	0	1	2	1	2	1	2	0	2	1	2	2	0	0	1	2	0	1	2	2	1	2		2	1	2	1	0	0	1
AX-94409828	2	2	2	2	2	2	2	2	2	2	2	2	2	2	2	2	2	2	2	2	2	2	2	2	2	2	2	2	2	2	2	2	2	2	2	2	2	2	2	2	2	2	2	2	2	2	2	2	2
AX-94409840	2	2	2	2	2	2	2	2	2	2	2	2	2	2	2	2	2	2	2	2	2	2	2	2	2	2	2	2	2	2	2	2	2	2	2	2	2	2	2	2	2	2	2	2	2	2	2	2	2
AX-94409856	2	2	2	2	2	2	2	2	0	2	2	2	2	0	1	2	2	2	2	2	2	1	2	2	1	2	2	1	2	2		0	2	2	1	2	1	1	2	1	1	2	1	2	1	2	2	0	2
AX-94409864	0	0	0	0	1	0	0	0	0	0	0	0	0	2	0	0	1	1	0	0	0	0	0	0	0	0	1	0	0	0	0	0	0	0		1	0	0	0	0	0	0	0	0	0	0	0	2	0
AX-94409909	0	2	0	0	0	0	1	0	1	0	1	0	0	0	0	0	2	2	0	0	0	1	0	0	1	0	1	1	1	0	1	0	0	1	1	0	0	0	0	0	0	0	2	1	0	1	0	1	0
AX-94409933	0	0	0	0	0	0	0	0	0	0	0	0	0	0	0	0	0	0	0	0	0	0	0	0	0	0	0	0	0	0	0	0	0	0	0	0	0	0	0	0	0	0	0	0	0	0	0	0	0
AX-94409934	1	0	1	1	2	2	0	1	0	1	1	1	2	2	0	2	2	2	2	1	1	0	1	2	0	2	2	1	0	2	1	2	2	2	0	2	0	1	2	0	0	0	0	0	1	1	1	2	1
AX-94409944	2	2	2	2	2	2	2	2	2	2	1	2	2	0	2	2	2	2	2	2	2	2	2	2	2	2	2	1	2	2	1	2	2	2	2	2	2	2	2	2	2	2	2	2	2	2	2	0	2
AX-94409946	0	2	0	0	0	1	2	1	2	0	0	1	0	0	0	2	0	0	2	1	1	2	1	1	0	1	0	0	0	1	0	0	1	2	2	0	0	2	1	0	2	2	2	0	2	1	1		1
AX-94409952	2	1	2	2	2	0	2		2	2		1	0	2	2	0	1	1	0			2	0	0	2	0	2	1	1	0	1	2	2	0	0	2	2	1	0	2	2	2	2	1	2	0		2	0
AX-94409963	1	0	1	1	1	0	0	0	1	0	0	0	0	1	0	0	1	1	0	0	0	0	0	0	0	0	1	0	1	0	0	1	0	0	0	1	0	0	0	0	0	0	0	1	0		0	1	0
AX-94409999		0		2	1			0	0	0		0		2	1	0	0	1		0	0	0	0	0	1	0	1	2	0	0	2	2	0	1		0	1	0	1	1	0			0	1	1	0	2	1
AX-94410026	1	2	1	1	2	1	1	2			1	2	2	0	2			2		2	2		2	2	1	2	2	0	2	2	0	0	1	2		2	2	2	2	2	2	1	1	2	2		2	0	2
AX-94410030	1	1	1	1		1	2	1	0	1	2	2	0	2	2	2	2	2	2	1	1	0	1	1	2	0	2	2	0	0	2	2	2	2	0	2	2	0	1	2		0	0	0	0	2	1	2	2
AX-94410036	0	0	0	0	0	0	0	0	0	0	0	0	0	0	0	0	0	0	0	0	0	0	0	0	0	0	0	0	0	0	0	0	0	0	0	0	0	0	0	0	0	0	0	0	0	0	0	0	0
AX-94410044	0	0	0	0	0	0	0	0	0	0	0	0	0	0	0	0	0	0	0	0	0	0	0	0	0	0	0	0	0	0	0	0	0	0	0	0	0	0	0	0	0	0	0	0	0	0	0	0	0
AX-94410123	2	2	2	2	2	2	2	2	2	2	2	2	2	0	2	2	2	2	2	2	2	2	2	2	2	2	2	2	2	2	2	2	2	2	2	2	2	2	2	2	2	2	2	2	2	2	2	0	2
AX-94410124	0	1	0	0	1	1	1	1	1	1	0	0	1	2	0	1	1	1	1	1	1	1	1	1	0	1	1	0	1	1	0	0	1	1	1	1	0	1	1	0	1		1	1	1	0	1	2	0
AX-94410153	0	0	0	0	0	2	2	2	0	2	0	2	2	0	2	2	0		2	2	2	0	2	2	2	2	0	0	2	2	0	0		2	0		2	0	2	2		2	0	2	0	2	2	0	2
AX-94410156	2	1	2	2	0	2		2	0	2	2	2	2	2	2	2	1	0	2	2	2	0	2	2	2	2	2	1	2	2	1	2		2	0	2	2	1	2	2	0		0	2	0	2	2	2	2
AX-94410205	0	2	0	0	1	2	2	2	2	2	2	2	2	0	2	2	1	1	2	2	2	1	2	2	2	2	1	1	2	2	1	0	2	2	2	1	2	2	2	2	2	2	1	2	2	2	2	0	2
AX-94410222	2	2	2	2	2	2	2	2	2	2	2	2	2	2	2	2	2	2	2	2	1	2	2	2	2	2	2	2	2	2	2	2	2	2	2	2	2	2	2	2	2	2	2	2	2	2	2	2	2
AX-94410223	0	2		0	0	2	0	1	1	0	2	0	2	0	0	1	0	0	1	1	1	2	0	2	0	2	0	2	0	2	2	0		1	2		0	2	2	0	2	0	1	0	2		1	0	0
AX-94410238	2	0	2	2		0	0		0	0	1			1	0			0		0	0	0		0	0	0	1	1	0	0	1	0	1		0		0	0	0	0	0	0	0	0	0	0		1
AX-94410267		2		0	2	2	0	2	0	2		2	2	0	1	2	2	2	2	2	2	1	2	2	0	2	1	0	2	2	1	0	2	2	1	1	1	0	2	1	0	0	1	2	0	2	2	0
AX-94410275	2	1	2	2	1	1	1	2		2	2	2	2	2	2	2	1		2	2	2	1	2	2	1	2	1	2	1	2	2	2	2	2	1	1	2	1	2	2	1	1	1	1	1		2	2	2
AX-94410288	1	0	1	1	0	0	0	0	0	0	1	0	0	2	0		0	0	0	0	0	0	0	0	0	0	2	1	0	0	1	2	0	0	0	2	0	0	0	0	0	0	0	0	0	0	0	2	0
AX-94410293	1	2	1	1	2	2	2	2	2	2	1	2	2	0	2	2	2	2	2	2	2	2	2	2	2	2	2	1	2	2	1	0	2	2	2	2	2	2	2	2	2	2	2	2	2	2	2	0	2
AX-94410295	0	0	0	0	0	2	2	2	0	1	2	2	2	0	0	2	0	0	2	1	1	0		1	0		0	1	0	1	1	0	1	2	0	0	0	0	2	0	0	2	0	0	0	1		0
AX-94410375		0	0		0	0	2	0	0	0	0		0	1	0	0	0	0	0	0	0	0		0	0	0	0	1	0	0	1	1	0	0	0	0	0	0	0		0	2	0	0	0	0	0	1	0
AX-94410405	2	1	2	2	0	0	1	0	1	0	0	0	0	2	1	0	1	1	0	0	0	1	0	0	1	0	1	0	1	0	0	0	0	0	1	1	1		0	1	0	1	1	1	0	0	0	2	0
AX-94410409	1	1	1	1	1	0	1	0	1	0	0	0	0	1	1	0	1	1	0	0	0	1	0	0	2	0	1	1	1	0	1	1	0	0	1	1	2	0	0	0	1	1	0	1	1	0	0	1	0
AX-94410423	2	2	2	2	2	2	2	2	2	2	2	2	2	2	2	2	2	2	2	2	2	2	2	2	2	2	2	2	2	2	2	2	2	2	2	2	2	2	2	2	2	2	2	2	2	2	2	2	2
AX-94410468	2	0	2	2	2	0	1	0		0	2	1	0	2	1	1	2	2	1	1	1	0	0	1	1	0	0	2	1	0	2	2	2	1	0	0	1	0	0	1	1	1	0	1	0	0	1	2	1
AX-94410558				0		0	0		0		0		1				0	0	0	0	0		0	0	1	0	1	0	0	0	0	1	0	0	0		0		1	0	0	0	1	0	1		0
AX-94410573	2	0	2	2	2	2	0	2	0	2	1	2	2	2	2	2	2	2	2	2	2	0	2	2	2	2	1	1	2	2	1	2	2	2	0	1	2	0	2	2	0	0	0	2	0	2	2	2	2
AX-94410588	1	0	1	1	0	0	0	0	0	0	0	0	0	2	1	0	0	0	0	0	0	0	0	0	1	0	0	1	0	0	1	2	0	0	0	0	1	0	0	1	0	0	0	0	0	0	0	2	0
AX-94410592	2	1	1	2	1		0	0		0	1	1	1	2	1	1		1	1			1		1	1		1	2	1		1	2	1	1	1	1	1	0	0	1	1		0	1	0	1	1	2	1
AX-94410601	1		1	1	1	0	2	0		1	2	0	0	0	0	0	0		0	1	0	1	0	0	1	0	0	2	0	0	2	1	0	0	0	0	0	1	1	0	0	1		0	1	0	1		0
AX-94410616	1		1	1	0	0	0	0	0	0	0	0	0	0	0	0	0	0	0	0	0	0	0	0	0	0	0	0	0	0	0	0	0	0	0	0	0	0	0	0	0	0	0	0		0	0	0	0
AX-94410646	0	0	0	0		0	0	0	1	0	0	0	0	0	0	0	0	0	0	0	0	0	0	0	0	0	0	0	0	0	0	0	0	0	0	0	0	0		0	0			0	0	0	0	0	0
AX-94410657	1	0	1	1	0	0	0	0	0	0	1	0	0	2	0	0	0	0	0	0	0	0	0	0	0	0	0	2	0	0	2	2	0	0	0	0	0	0	0	0	0	0	0	0	0	0	0	2	0
AX-94410667		2	2	2	0	1	0	2	2	0	2	0	1	2	0		0	0		2	2	2	2		0	1	1	2	0	1	2	2	0		2	1	0		1	0	2	0		0	2	0	2	2	0
AX-94410674	0	1	0	0	0	0	0	0	0	1	0	0	0	0	0	0	0	0	0	0	0	1	0	0	0	0	0	0	0	0	0	0	0	0	0	0	0		0	0	0	0	0	0	0	0	0		0
AX-94410676	0	0				0	0		0		0	0	0	2	0	0	0	0	0	0		0	0	0	0	0	0	0	0	0	0	2	0	0	0	0	0	0	0	0	0	0	0	0	0	0	0	2	0
AX-94410786	1	1	1	1	0	0		0	0	0	1	0	0	2	0	0	0	0	0	0	0	0	0	0	0	0	0		0	0		2	0	0	0	0	0	0	0	0	0	0	0	0	0	0	0	2	0
AX-94410787		2	0		0	2			0	1	2	2	1	2	2	2	0	0	2	0				1	2	0	2	2	0		2	2	0	2		2	2	0	2	2	0	1	0	0	0	2	0	2	2
AX-94410788	1	0	1	1	0	0	0	0	0	0	0	0	0	2	0	0	0	0	0	0	0	0	0	0	0	0	0	1	0	0	1	2	0	0	0	0	0	0	0	0	0	0	0	0	0	0	0	2	0
AX-94410796	2	2	2	2	2	2	2	2	2	2	2	2	2	0	2	2	2	2	2	2	2	2	2	2	2	2	2	2	2	2	2	2	2	2	2	2	2	2	2	2	2	2	2	2	2	2	2	0	2
AX-94410802	0	2	1	0	1	1	0	2	2	2	2	1	1	1	0	2	1	1	2	2	2	2	1	1	0	1	1	1	1	1	1	1	2	2	2	1	1	2	1	2	2	0	2	1	2	2	2	1	2
AX-94410826	0	1	0	0	0	0	0	1	1	0	0	0	0	0	0	0	0	0	0		1	1	0	0	0	0	0	0	0	0	0	0	0	0	1	0	0	1	0	0	1	0	1	0	1	0	1	0	0
AX-94410832	0	0	0	0	1	1	1	1	1	1	1	1	1	2	1	1	0	0	1	1	1	0	1	1	1	1	0	0	1	1	0	0	1	1	0	0	1	0	1	1	0	1	0	1	0	1	1	2	1
AX-94410878	2	2	2	2	2	2	2	2	2	2	2	1	2	2	2	0	2	2	0	2	2	2	2	2	2	2	2	2	2	2	2	2	2	0	2	2	2	2	2	2	2	2	2	2	2	1	2	2	1
AX-94410879	2	1	2	2	0	2	2	2	1	2	2	2	2	2	1	2	2	2	2	2	2	2	2	2	1	2	0		2	2	2	2	1	2	2	0	1	2	2	1	2	2	2	2	0	2	2	2	2
AX-94410881		2	0	0		0	2	1	0		0	0	0	0	0	0	0	0	0	2	1	0	0	0	0	0	0	1	0	0	1	2	0	0	0	0	0	2	0		1	1	2	0	0		2	0	0
AX-94410888	1	2	1	1	2	2	0	1	2	2	1	2	2	2	2	2	2	2	2		1	2	2	1	2		1	1	0	1	1	2	2	2	2	1	2	2	2	2	2	0	2	0	2	2	1	2	2
AX-94410910	0	2	0	0	0	0	2	0	2	0	0	0	0	0	0	0	0	0	0	0	0	2	0	0	0	0	0	0	0	0	0	0	0	0	2	0	0	2	0	0	2	2	2	0	2	0	0	0	0
AX-94410913	2	1	2	2	1	2	2	2	1	2	2	2	2	2	2	2	2		2	2	2	1	2	2	2	2	1	2	1	2	2	2	2	2	1	1	2	1	2	2	1	2	1	1	1	2	2	2	2
AX-94410960	0	1	0	0	0	0	0	0	1	0	0	0	0	0	0	0	0	0	0	0	0	1	0	0	0	0	0	0	0	0	0	0	0	0	1	0	0	1	0	0	1	0	1	0	1	0	0	0	0
AX-94411025	1	0	1	1	0	1	1	2	0	2		2	0	2	2	2	0	0	2	2	2	1	2	0	2	1	0	1	0	1	1	2	1	2	0	0	2	0	2	2	0	1	0	0	1	2	2	2	2
AX-94411047		2	1		1		2	1	2	1		1	1	0	1	1	1	1	1	1	1	2	1	1	1			2	1	1		2	1	1	2		1	2	1	1	2	2	2	1	2	1		0	1
AX-94411104	0	2	0	0	0	0	0	0	2	0	0	0	0	0	0	0	0	0	0	0	0	2	0	0	0	0	0	0	0	0	0	0	0	0	2	0	0	2	0	0	2	0	2	0	2	0	0	0	0
AX-94411144	0	0	0	0	0		0		0	0	1		1	0	0	1	0	0	1		0	0		0	0		0	0	0	0	0	0	0	1	0	0	0	0	1	0	0	0	0	0	0		0	0
AX-94411181	0	0	0	0	0	0	0	0	0	0	1	0	0	1	0	0	0	0	0	0	0	0	0	0	0	0	0	1	0	0	1	0	0	0	0	0	0	0	0	0	0		0	0	0	0	0	1	0
AX-94411188	1	0	1	1	2	2	0	1	0	1	2	2		0	2	2	2	2	2	1	1	0	1		2	0	2	1	0		1	0	2	2	0	2	2	0	1	2	1	0	0	0	0	2	1	0	2
AX-94411195	0	2	0	0	0	1	2	1	2	1		2	1	0	2	2	0	0	2	1	1	2	1	0	2	1	0	0	0		0	0	1	2	2	0	2	2	1	2	2	2	2	0	2	2	1	0	2
AX-94411199	0				0	0	0	0		0	1	0	0	0	0	0	0	0	0	0	0	1	0	0	0	0	1	1	0	0	1	1	0	0		1	0	1	0	0		0		0		0	0		0
AX-94411224	0	0	0	0	0	0	0	0	0	0	0	0	0	0	0	0	0	0	0	0	0	0	0	0	0	0	0	0	0	0	0	0	0	0	0	0	0	0	0	0	0	0	0	0	0	0	0	0	0
AX-94411240	2	2	2	2	2	2	2	2	2	2	2	2	2	2	2	1	2	2	2	2	2	1	2	2	2	2	2	2	2	2	2	2	2	2		2	2		2	2	2	2	0	2	2	1	2	2
AX-94411253	1	2	1	1	1	1	1	1	0	1	1	1	1	1	1	1	1	1	1	1	1	2	1	1	1	1	1	1	1	1	1	1	1	1	2	1	1		1	1		1	2		2	1	1	1	1
AX-94411259	2	1	2	2	1	2	1	2	1	2	1	2		2		2	1	1	2	2	2	1	2	2	2	2	2	1	2	2	1	2	2	2	1	2	2	1	2	2	1	1	1	2	1	2	2	2	2
AX-94411287	1	2	1	1	2	0	0	0		0	0	1	1	0	2	0	2	2	0	0	0	2	0	1	2	1	0	0	2	1	0	0	1	0	2	0	2	1		2	2	0	2	2	2	1	0	0	1
AX-94411304	1	0	1	1	0	2	0	2	0	2	1	2	2	0	2	2	0	0	2	2	2	0	2	2	2	2	0	1	2	2	1	0		2	0	0	2	0	2	2	0	0	0	2	0	2	2	0	2
AX-94411327	1	2	1	1	1	2	2	2	2	2	2	2	2	0	2	2	1	1	2	2	2	2	2	2	2	2	1	1	2	2	1	0	2	2	2	1	2	2	2	2	2	2		2	2	2	2	0	2
AX-94411371	0	2	0	0	2	0	0	0	2	0	0	0	0	0	0	1	2	2	1	0	0	2	0	0	1	0	1	0	0	0	0	0	1	1	2	1	0	2	0	2	2	0	2	0	2	1	0	0	1
AX-94411374		2	0	0		0	2	0	2		1	0	0	1	0	1	1	0		0	0	2	0	0	0	0	1	1	0	0		1	1		2	1	0	2		0	2	2		0	2	1	0	1
AX-94411375	0	0	0	0	0	0	0	0	0	0	0	0	0	0	0	0	0	0	0	0	0	0	0	0	0	0	2	0	0	0	0	0	0	0	0	2	0	0	0	0	0	0	0	0	0	0	0	0	0
AX-94411458	0	0	0	0	0	0	0	0	0	0	0	0	0	1	0	0	0	0	0	0	0	0	0	0	0	0	0	0	0	0	0	0	0	0	0	0	0	0	0	0	0	0	0	0	0	0	0	1	0
AX-94411464	2	2	2	2	2	2	2	2	2	1	2	2	2	2	2	2	2	2	2	2	2	2	2	2	2	2	2	2	2	2	2	2	2	2	2	2	2	2	2	2	2	2	2	2	2	2	2	2	2
AX-94411483	2	2	2	2	0	2	2	2	2	2	2	2	2	2	2	2	0	0	2	2	2	2	2	2	2	2	2	2	2	2	2	2	1	2	2	2	2	2	2	2	2	1	2	2	2	2	2	2	2
AX-94411502	1	0	1	1	0	0	0	0	0	0	1	0	0	2	0	0	0	0	0		0	0	0	0	0	0	0	2	0	0	2	2	0	0	0	0	0	0	0	0	0	0	0	0	0	0	0	2	0
AX-94411512	2	0	2	2	1	0	1	0	0	1	2	0	0	2	0	1	1	1	1	0	0	0	1	0	0	0	1	2	0	0	2	2	1	1	1	1	1	1		1	0	1	1	0	1	0	0	2	0
AX-94411527	0	0	0	0	0	0		0	0	0				0	1			0		0	0	0	0	0	0	0	0	0	1	0		0	0	2	0	0	0	2	0	0	0	0	0	1	0		0		0
AX-94411551	2	2	2	2	2	1	2	1	2	0	1	0	1	2	0	0	2	2		1	1		1	1	0	1	2	2	1	1	2	2	2	0		2	2	0		1	2	2	2	2	2		1	2	2
AX-94411566	0	0	0	0	0	0	0	0	0	0	0	0	0	0	0	0	0	0	0	0	0	0	0	0	0	0	0	0	0	0	0	0	0	0	0	0	0	0	0	0	0	0	0	0	0	0	0	0	0
AX-94411570	0	0	0	0	0	0	0	0	0	0	0	0	1	0	0	0	0	0	0	0	0	0	0	1	0	1	0	0	0	1	0	0	0	0	0	0	0	0	1	0	0	0	0	0	0	0	0	0	0
AX-94411659		2	2	2	1	2	2	2	2	2	2	2		2	2	2	1	1	2	2	2	2	2	2	2	2	1	2	2	2	2	2		2	2	1	2	2	2	2	2	2	2	2	2	2	2	2	2
AX-94411680	0	0	1	0	1	2	2	2	0	2	1	2	2	0	2	2	1		2	2	2	2	2	2	2	2	2	0		2	0	0	2	2	1	2	2	0	2	2	0	2	0	2	0	2	2	0	2
AX-94411688	2	2	2	2	2	2	2	2	2	2	2	2	2	2	2	2	2	2	2	2	2	2	2	2	2	2	2	2	2	2	2	2	2	2	2	2	2	2	2	2	2	2	2	2	2	2	2	2	2
AX-94411692	2	2	2	2	2	2	0		2		2	1	2	2	1	1	1	1	1		2	2		2	1	2	1	2	2	2	2	2	1	1	2	1	1	2	2	1	2	0	2	2	2	1	2	2	1
AX-94411725	0	1	0	0	1	1	1	2			2	1	1	2	1	1	1	1	1				2	1	1	1	1	1	1	1		0	1	1		1	1		1	1	2		1	1	1	1	1	2	1
AX-94411749	2	2	2	2	2	2	2	2	1	2	2	2	2	2	2	2	2	2	2	2	2	2	2	2	2	2	1	2	2	2	2	1	2	2	2	1	2	2	2	2	2	2	2	2	2	2	2	2	2
AX-94411759	0		0	0	0	0	0	0	1	0	0	0	0	0	0	0		0	0	0	0		0	0	0	0	0	0	1	0	0	0	0	0	0	0	0	0	0	0	1	0	1	1	0	0	0	0	0
AX-94411801	1	0	1	1	0	2		2	2		1	2	1	0	2	2		2	2	1	1	0	1	1	2	1	1	0	0	1	0	0	1	2	0	1	0	0	1	2	2	0	0	0	2	2	1	0	2
AX-94411866	0	0	0	0	0	0	0		0	0	0	0	0	0	0	0	0	0	0	0	0	0		0	0	0	0	0	0	0	0	0	0	0		1	0	0	0	0	0	0	0	0	0	0		0	0
AX-94411874	2	2	2	2	2	2	2	2	2	2	2	2	2	2	2	2	2	2	2	2	2	2	2	2	2	2	2	2	2	2	2	2	2	2	2	2	2	2	2	2	2	2	2	2	2	2	2	2	2
AX-94411927	1	2	1	1	2	2	2	2	2	2	1	2	2	0	2	2	2	2	2	2	2	2	2	2	2	2		1	2	2	1	0	2	2	2	2	2	2	2	2	2	2	2	2	2	2	2	0	2
AX-94411942	0	0	0	0	0	0	0	0	0	0	0	0	0	2	0	0	0	0	0	0	0	0	0	0	0	0	0	0	0	0	0	0	0	0	0	0	0	0	0	0	0	0	0	0	0	0	0	2	0
AX-94411949	0	1	0	0		1	1	1	0	0	0	1	0	0		1	2	0	1	1	1	2	1	0	0	0	2	0	0	0	0	0	2	1	2	2	1		1	0	1	0	0	0	1	0	1	0	1
AX-94411956	0	0	0	0	1	1	1	1	0	1	0		1	2	0	1	1	1	1	1	1	0	1	1	0	1	1	0	1	1	0	0	1	1	0	1	0	0	1	0	0	1	0	1	0	1	1	2
AX-94411963	2	2	2	2	2	2	2	2	2	2	2	2	2	2	2	2	2	2	2	2	2	2	2	2	2	2	2	2	2	2	2	1	2	2	2	2	2	2	2	2	2	2	2	2	1	2	2	1	2
AX-94411965	2	2	2	2	2		1	2	2	2	2		2	2	1	2	2	2	2	2	2	2		2	1	2	2	2	2	2	2	2	2	2	2	2		2	2	2	2		2	2	2	2	2	2	2
AX-94411972	0	0	0	0	0	0	0	0	0	0	0	0	0			0	0	0	0	0	0	0	0	0		0	0	0	0	0		0	0	0	0	0		0	0		0	0	0	0	0	0	0	0	0
AX-94411974	0	2	0	0	1	0	1	0	2	0	0	0	0	0	0	0	1	1	0	0	0	2	0	0		0	0	0	0	0	0	0	0	0	2		0	2	0	0	2	1	2	0	2	0	0	0	0
AX-94411977	1	0	1	1	1	0	0	0	0	0		0	0	2	0	0	1	1	0	0	0	0	0	0	0	0	0	2	0	0	2	2	0	0	0	0	0	0	0	0	0	0	0	0	0	0	0	2	0
AX-94411997	2	2	2	2	2	2	2	2	2	2	2	2	2	2	2	1	2	2	1	2	2	2	2	2	2	2	2	2	2	2	2	2	2		2	2	2	2	2	2	2	2	2	2	2	2	2	2	2
AX-94412085	2	2	2	2	2	2	1	2	2	2		2	2	0	2	2	2	2	2	2	2	2	2	2	2	2	0	0	0	2	0	1	2	2	2		2	2	2	2	2	1	2		2	2	2		2
AX-94412088	2	1	2	2		1	1		1	2	2		1	0	1	1	1	1	1	1		1		1	1	1	1	2	2	1	2	2	1		1	1	1	1	1	1		1	1	2	1	1		0	1
AX-94412090	0	1	0	0		0	2	0	0	0	0	0	0	2	1	0	2	2	0	0		1	0	0	1	0	2	1	0	0	1	2	2	0	0	2	1	0	0	1	0	0	0	0	0	0	0	2	0
AX-94412111	0	1	0	0	0	0	1	0	1	0	1	0	0	0	0	0	0	0	0	0	0	1	0	0	0	0	0		0	0	1	0	0	0	1	0	0	1	0	0	1	1	1	0	1	0	0	0	0
AX-94412123	2	1	2	2	2	2	2	0	1	0	2	2	2	0	2	2	2	2	2	0	0	2	0	2	1	2	2	1	2	2	1	2	2	2		2		1	2	2	2	2	2	2		2	0	2	2
AX-94412129	1	0	1	1	0	0	1	1	0	1	0	0	1	0	0	0	0	0	0	1	1	0	1	1	0	1	0	0	2	1	0	0	0	0	1	0	0	0	0	0	0	2	1	2	0	0	1	0	0
AX-94412139	0	2	0	0	2	1	0	0	2	0	0	1		0	0	0	2	2	0	0	0	0	0	1	0		2	0	0	1	0	0	1	0	2	2	0	2	1	0	2	0	2	0	2	0	0	0	1
AX-94412151	2	0	2	2	0	2	0	2	0	2	1	1	2	2	0	2	0	0	2	2	2	0	2	2	0	2	0	1	2	2	1	2	1	2	0	0	2	0	2	0	0		0	2	0	2	2	2	2
AX-94412166	2	1	2	2	2	2	1	2	2	2	2	2	2	2	2	2	2	2	2	2	2	1	2	2	2	2	2	2	2	2	2	2	2	2		2	2	2	2	2	2	1	2	2	1	2	2	2	2
AX-94412171	0	0	0	0	0	0	0	0	0	0	0	0	0	0	0	0	0	0	0	0	0	0	0	0	0	0	0	0	0	0	0	0	0	0	0	0	0	0	0	2	0	0	0	0	0	0	0	0	0
AX-94412179	2	0	2	2	0	2	2	2	0	2	2	1	2	2	0	2	0	0	2	2	2	0	2	2	0	2	0	2	2	2	2	2	1	2	0	0	0	0	2	0	0	2	0	2	0	2	2	2	2
AX-94412236	0		0	0	0	0	0		0	1	0	0	0	0	0	0	0	0	0		0	0		0	0	0	0	0	0	0	0	1	0	0	0	0	0	0	0	0	0	0	1	0	0	0		0	0
AX-94412267	2	2	2		2	0	0	2	0	2	1		1	2	0	2	2	2	2	2	2		2		1		2	1	2		1	1	2	2	2	2	0		1	0	2	0			1		2		0
AX-94412272	1	0	1		1	0	0	0	0	0	0	0	0	0	0	0	0	0	0	0	0	0	0	0	0	0	0	0	1	0	0	0	0	0	0	0	0	0	0	0	0	0	0	1	1	0	0	2	0
AX-94412293	0	1	0	0		0	2	0	1	0	0	0	0	0	0	0	0	0	0	0	0		0	0	0	0		0	0	0	0	0	0	0		1	0	1	0	0	1	2	1	0	1	0	0	0	0
AX-94412296	2	2	2	2	2	2	2	2	2	2	1	2	2	2	2	2	2	2	2	2	2	2	2	2	2	2	2	2	2	2	1	2	2	2	0	2	2	2	2	2	0	2	2	2	1	2	2	2	2
AX-94412298	0	2	0	0	0	1	2	1	2	1	1	1	1	0	0	2	0	0	2	1	1		2	1	0	1	0	1	0	1	1	0	1	2	2	0	0	0	1	0	2	1	2	0	0	1	1	0	1
AX-94412356	2	0	2	2	2	2	2	2	0	2	2	2	2	2	2	2	2	2	2	2	2	0	2	2	2	2	2	2	2	2	2	2	2	2	0	2	2	0	2	2	0	2	0	2	0	2	2	2	2
AX-94412373	1	0		0	2	2	0	2	0	2	2	2	2	0	2	2	2	2	2	2	2	0	2	2	2	2	2	1	2	2	1	0	2	2	0	2	2	0	2	2	0	0	0	2	0	2	2	0	2
AX-94412397	2	2	2	2	2	2	2	2	2	2	2	2	2	2	2	2	2	2	2	2	2	2	2	2	1	2	2	2	2	2	2	2	2	2	2	2	2	2	2	1	2	2	2	2	2	2	2	2	2
AX-94412402	0	0	0	0	0	0	1	0	0	0	0	0	0	2	0	0	0	0	0	0	0	0	0	0	0	0	0		0	0	2	2	0	0	0	0	0		0	0	0	0	0	0	0	0	0	2	0
AX-94412432	1	2	1	1	2	2	2	1	2	0	1	2	2	0	2	2	2	2	2	1	1	2		2	2	2	2	1	2	2	1	0	2	2	2	2	2	2	2	2	2	2	2	2	2	2	1	0	2
AX-94412550	1	2	1	1	0	2	0	2	2	2	1	1	2	0	0	2	0	0	2	2	2	2	2	2	0	2	0	0	2	2	0	0	1	2	2	0	0	2	2	0	2	0	2	2	2	1	2	0	1
AX-94412569	2		2	2	2	2	2	1	2	2	2	2	1	0	2	2	2	2	2		2	2		2	2	2	2	2	2		2	2	2	2	2	2	2		2	2	1	2	2	2	1	2	1	0	2
AX-94412574	1	0	1	1	0	0	0	0	0	0	0	0	0	2		0	0	0	0	0	0	0	0	0	0	0	0	1	0	0	1	2	0	0	0	0	0	0	0	0	0	0	0	0	0	0	0	2	0
AX-94412594	2	2	2	2	2	2	0	2	2	2	2	2	2	2	2	2	2	2	2	2	2	2	2	2	2	2	2	2	2	2	2	2	2	2	2	2	2	2	2	2	2	0	2	2	2	2	2	2	2
AX-94412651	0	1	0	0	1	2	2	2	1	2	2	2	2	0	2	2	1	1	2	2	2	1	2	2	2	2	1	0	1	2	1	0	2	2	1	1	2	1	2	2	1	2	1	1	1	2	2	0	2
AX-94412655	1	2	1	1	2	2	2	2	2	2	2	2	2	0	1	2	2	2	2	2	2	2	2	2	1	2	2	1	2	2		0	2	2	2	2	2	2	2	1	2	2	2	2	2	2	2	0	2
AX-94412669	0	0	0	0	1	2	1	0	0	1	0	2	2	0	2	0		2		0	0	0	2		2	2	1	0	0	2	0	0	1		0	2	2	0	2	2	0	2	0	0	0	2	0	0	2
AX-94412685	2	2	2	2		2	1	1	1	1	1		1	1	1	1		1	0		1	2	1	1	0	1		2	1	1	2	2	1	2	1	0	0	1	1		2	2	2	1			1	1
AX-94412688			0	0			2			0				0																		0							0									0
AX-94412694	2	2	2	2	2	2	2	2	2	2	2	2	2	2	2	2	2	2	2	2	2	2	2	2	2	2	2	2	2	2	2	2	2	2	2	2	2	2	2	2	2	2	2	2	2	2	2	2	2
AX-94412703	2	2	2	2	1		2	2	2	2	2	2	1	0	1	1	1	1	2	2	2	2		1	1	1	1	2	1	1	2	2	2	2	2	1	1	2	1	1	2		2	1	2	2	2	0	2
AX-94412752	0	0	0	0	0	0	0	0	0	0	1	0	0	2	0	0	0	0	0	0	0	0	0	0	0	0	0	2	0	0		2	0	0	0	0	0	0	0	0	0	0	0	0	0	0	0		0
AX-94412797	1	0	1	1	0	0	2	1	0	1	0	0	1	0	0	0	0	0	0	1	1	0	1	1	0	1	0	0	2	1	0	0	0	0	0	0	0	0	0	0	1	2	0	2	0	0	1	0	0
AX-94412799	0	0	0	0	0	0	0	0	0	0	1	0	0	0	0	0	0	0	0	0	0	0	0	0	0	0	0	1	0	0	1	0	0	0	0	0	0	0	0	0	0	0	0	0	0	0	0	0	0
AX-94412832	2	2	2	2	2	2	2	2	2	2	2	2	2	2	2	2	2	2	2	2	2	2	2	2	2	2	2	2	2	2	2	2	2	2	2	2	2	2	2	2	2	2	2	2	2	2	2	2	2
AX-94412837	0	1	0	0	1	1	1		0	1	1	1	1	0	1	1	1	1	1	2	1	1	0	1	1		1	2	2	1	2	2	1	1	1	1	1	1	1	1	1	1	1	2	1	1	2	0	1
AX-94412842	2	2	2	2	0	1	1	2	1	2	2	1	2	2		2	0	0	2	2	2	2	2	2	0	2	2	2	2	2	2	2	1	2	2	2	0	2	1	1	2	1	2	2	2	1	2	2	1
AX-94412847	1	2	1	1	2	1	1	1	2	1	1	1	1	1	1	1	2	2	1	1	1	2	1	1	1	1	2	0	1	1	0	1	2	1	2	2	1		1	1	2	1	1	1	2	1	1	1	1
AX-94412864	1	0	1	1	0	0	0	0	0	0	1	0	0	2	0	0	0	0	0	0	0	0	0	0	0	0	0	1	0	0	1	2	0	0	0	0	0	0	0	0	0	0	0	0	0	0	0	2	0
AX-94412875	0	0	0	0		0	1	0	0	0	0	0	0	1	0	0	0	0	0	0	0	0	0	0	0	0	0	0	0	0	0	0	1	0	0		0	0	0	0	0	1	0	0	0	0	0	1	0
AX-94412880	1	2	1	1	2	2	2	2	2	2	1	2	2	0	2	2	2	2	2	2	2	2	2	2	2	2		0	2	2	0	0	2	2	2		2	2	2	2	2	2	2	2	2	2	2	0	2
AX-94412902	1		1	1	2	1	2	2	2	2	1		2	0	2		2	2	1	2	2		2	2	2	2	2		2	2	0	0	2	1		2	2		2	2	2	2	2	2			2	0
AX-94412909	1	1	1	1	1	0	2	2	1	1	2	2	1	0	2	1	1	1	1	2	2	1	1	1	2	1	2	1	0	1	2	0	1	1	1	2	2	1	2	1	1	2	1	0	1	2	2	0	2
AX-94412916	2	1	2	2	0	0	0	0	1	0	1	0	0	2	0	0	0	0	0	0	0	1	0	0	0	0	0	2	0	0	2	2	0	0	0	0	0	1	0	0	1	0		0	0	0	0	2	0
AX-94412920	0	1	0	0	0	0	0	0	1	0	0	0	0	2	1	0	1	0	0	0	0	1	0	0	1	0	0		0	0	1	2	0	0	1	0	1	1	0	0	1	0	1	0	1	0	0	0	0
AX-94412924	2	2	2	2	2	2	1	2	2	2	2	2	2	0	2	2	2	2	2	2	2	2	2	2	2	2	2	2	2	2	2	2	2	2	2	2	2	2	2	2	2	2	2	2	2	2	2	2	2
AX-94412951		0			2	2		2	0	2	1	2	1	0	1	2		2	2	2	2	0	2	1	2	1			0	1	1		2	2	0			0	2	1	0		0	0	0	2	2		2
AX-94413017	0	1	0	0	0	0	0	0	1	0	0	0	0	0	0	0	0	0	0	0	0	1	0	0	0	0	0	0	0	0	0	0	0	0	1	0	0	1	0	0	1	0	1	0	1	0	0	0	0
AX-94413032		0		2	0	1	1	1	0	1	1	1	1	2	1	1	2	2	1	1	1	0	1	1	1	1		1	1	1	1	2		1	1	2	1	0	1	1	0	1	0	1	1	1		2	1
AX-94413033	1	2	1	1	2	2	1	2	2	2		2	1	1	2	2	2	2	2	2	2	2	2	2	2	2	2		1	2	2	1	2	2	2	2	2	1		2	2	1	2	1	2	2	2	1	2
AX-94413058	1	0	1	1	0	0	0	0	0	0	1	0	0	2	0	0	0	1	0	0	0	0	0	0	0	0	0		0	0	1	2	0	0	0	0	0	0	0	0	0	0	0	0	0	0	0	2	0
AX-94413063	2	0	2	2	0	2	2		0	1	2	2	2	2	2	2	0	0	2			0	1	2	2	2	2	2	2	2	2	2	1	2	0	2	2	0	2	2	0	2	0	2	1	2	1	2	2
AX-94413068	1	1	1	1	1	0	1	1	0	0	1	1	1	1	1	1	1	2	0	1	1	1		1	1	1	1	0	1	1		1	2	1	1	1	1	1	0	1	0	1	0	1	0	1	1	1	1
AX-94413131	2	1	2	2	2	2	1	2	1	2	2	2	2	0	2	2	2	2	2	2	2	1	2	2	2	2	2	2	2	2	2	2	2	2	2	2	2	2	2	2	1	1	1	2	2	2	2	2	2
AX-94413149	2	2	2	2	2	2	2	2	2	2	1	2	2	2	2		1	1	2	2	2	2	2	2	2	2		2	2	2	2	2	2	2		1	2	2	2	1		2	2	2	2	1	2		2
AX-94413231	2	2	2	2	2	2	1	2	1	2	2	2	2	2	1	2	2	2	2	2	2	1	2	2	1	2	2	2	2	2	2	2	2	2	1	2	1		2	2	2	2	1	2	1	2	2	2	2
AX-94413261	1	0	1	1	0	0	0	0	0	0	0	0	0	2	0	0	0	0	0	0	0	0	0	0	0	0	0	1	0	0	1	2	0	0	0	0	0	0	0	0	0	0	0	0	0	0	0	2	0
AX-94413290	2	2	2	2	1	2	2	2	1	2	1	2		2	2	2	0	2	2	2	2	2	2	2	2	2	2	1	2			2	2	2	2	2	2	2	2	2		2	2	2	2	2	2	2	2
AX-94413301	1	0	1	1	2	0	2	2	0	2	2	2	2	1	0	2	2	2	2	2	2	2	2	0	2	0	1	1	1	0		1	2	2	0	1	0	2	2	2	0	1	0	1	0	2	2	1	0
AX-94413318	1	0	1	1	2	0		0	0	0		0	0	2	0	0	0	0	0	0	0	0	0	0	0	0	2	1	0	0	1	2	0	0		2	0	0	0	0	0	0	0	0	0	0	0	2	0
AX-94413370	0		0	0	0	0			1	0		0	0	1	2	0	0	0	0	0		1	0	0	2	0	2	0	0	0	0	1	0	0	2	2	2	2	0	0	2	0	1	0	1	0	1	1	0
AX-94413383	2		2		2		1	2	0	2	1		1	2	1	1	2	2	1		2	0	2	0	1	1	0	2	0	1	2	2	1	1	0		1			2		2	0	0	1	0	1	2	0
AX-94413414	2	2	2	2	2	2	1	1	1	2	1	2	2	2	2	2	2	2	2	1	1		2	2		2	2	0	2	2	0	2	2	2	2	2	2	2	2	2			2	2	2	2	1	0	2
AX-94413440	2	2	2	2	2	2	2	2	2	2	2	2	2	2	2	2	2	2	2	2	2	2	2	2	2	2	2	2	2	2	2	2	2	2	2	2	2	2	2	2	2	2	2	2	2	2	2	2	2
AX-94413444	2	2	2	2	2	2	2	2	2	2	2	0	2	2	0	2	2	2	2	2	2	2	2	2	2	2	2	2	2	2	2	2	2	2	2	2	2	2	2	0	2	2	2	2	2	1	2	2	0
AX-94413485	2	2	2	2	2	2	2	2	2	2	2	2	2	2	2	2	2	2	2	2	2	2	2	2	2	2	2	2	2	2	2	2	2	2	2	2	2	2	2	2	2	2	2	2	2	2	2	2	2
AX-94413512	1	1	1	1	0		1	2	1	2	0	2	2	0	2	1	0	0	1	2	2	0	2	2	2	2	0	0	2	2	0	0		1	0	0	2	1	2	2	1	2	0	2	0	1	2	0	2
AX-94413531	2		2	2	2	2	2	2	0	2	2	1	2		0	1	2	2		2	2	1	2	2	1	2	2	2	2	2	2	1	2	1		2	1	1	2		0	2	1	2	1	1	2	1
AX-94413560	1	1		1	0	0	0	0	0	0	1	0	0	2	0	0	0	0	0	0	0	1	0	0	0	0	1	2	0	0	2	2	0	0	0		0		0	0	0	0	0	0		0	0	2	0
AX-94413572	2	2	2	2	2	1	1	2	2	2	2	2	2	0	1	2	2	2	2	2	2	2	2	2	1	2	2	2	2	2	2	2	2	2	2	2	1	2	2	1	2	1	2	2	2	2	2	0	2
AX-94413580	0	1	0	0	0	0	2	0	1	0	0	0	0	0	0	0	0	0	0	0	0		0	0	0	0	0	0	0	0	0	0	0	0	1	0	0		0	0	0	2	1	0	1	0	0	0	0
AX-94413641		0	1	1	0	0	0	1	0	1	0		0	1	0	0	0	1	0	1	1	0	1	1	0	1	0	0	1	1	0	0	0	0	1	0	0	0	0	1	0	0	0	1		0	1	0
AX-94413665	0	0	0	0	0	0	0	0	0	0	1	0	0	2	0	0	0	0	0	0	0	0	0	0	0	0	0	2	0	0	2	2	0	0	0	0	0	0	0	0	0	0	0	0	0	0	0	2	0
AX-94413686	0	0	0	0	0	0	1		0	0	0	0	0	0	0	0	0	0	0	0		0	0	0	1	0	0	0	0	0	0	0	0	0	0	0	0	0	0	0	0	1	0	0	0	0	0	0	0
AX-94413688	0	1	0	0	2	2	2	2	1	2	1	2		0	2	2	2	2	2	2	2	1	2	2	2	2	2	0	1	2	0	0	2	2		2	2	1	2	2	1	2	1		1	2	2	0	2
AX-94413698		2	1	1	2	2	2	2			1	2	2	2	2	2	2	2	2	2	2	2	2	2	2	2		1	2		1	2	2	2	2		2	2		2	2	2	2	2	2	2	2	2	2
AX-94413705	2	2	2	2	2	2	2	2	2	2	2		2	1	2	2	2	2	2	2	2	2	2	2		2	2	1	2	2		2	2	2	2	0	2	2	2	2	2	2	2	2	2	2	2	1	2
AX-94413834	0	2	0	0	0	0	0	0	2	0	0	0	0	0	0	0	0	0	0	0	0	2	0	0	0	0	0	0	0	0	0	0	0	0	2	0	0	2	0	0	2	0	2	0	2	0	0	0	0
AX-94413844	0		0	0	0	0	1	0	0	0	0	0		2	0	0		1	0	0	0	0	1	0	0	0	0	1	0	0	1	2	0	0		0	0			0	0	0	0	0	0		0	2
AX-94413868	1	1	1	1	2	2	0		2		2	1	1	2	2	2	2	2	2	0				1	2	1	0	2	0	1	2	2	2	2	0		2	1	2	2	1	0		0	1	1	0	2	1
AX-94413933	2	1	2	2	2		1	1	1	2		2	1	2	2	1	2	2	1	2	2	1	2	1	2	1	2	2	1	1	2	2			1	2	2	1		2	1	2	1	1			2	2
AX-94413946	2	0	2	2	2	2	2	2	0	2	2	2	2	2	2	2	2	2	2	2	2	0	2	2	2	2	2	2	1	2	2	2	2	2	0	2	2	0	2	2	0	2	0		0	2	2	2	2
AX-94413948	2	2	2	2	1	2	1	1	1	2	2	2		1	1	2	2	2	2	2	2	1	2		1	2	1	1	0	2	1	1	2	2	2	1	2	2	2	1	2	1	2	0	2	2	2	1	2
AX-94413978	0	0	0	0	0	0	0	0	0	0	0	0	0	2	0	0	0	0	0	0	0	0	0	0	0	0	0	0	0	0	0	0	0	0	0	0	0	0	0	0	0	0	0	0	0	0	0	0	0
AX-94414024	2	0	2	2	2	1	1	1	2	1	1	1	1	2	2	0	2	2	0	1	1	2	1	1	0	1	2		2	1	1	2	1	0	0	2	0	0	1	0	0	0	0	2	1	0	1	2	1
AX-94414030	2	2	2	2	2	2	2	2	2	2	2	2	2	2	2	2	2	2	2	2	2	2	2	2	2	2	2	2	2	2	2	2	2	2	2	2	2	2	2	2	2	2	2	2	2	2	2	2	2
AX-94414050	2	2	2	2	2	2	2	2	2	2	2	2	2	0	2	2	2	2	2	2	2	2	2	2	2	2	2	2	1	2	2	2	2	2	2	2	2	2	2	2	2	2	2	1	2	2	2	1	2
AX-94414073	0	0	0	0	0	0	2	0	1		1	2	0	1	2	1	0	0	1	1	1	0	1		2	1	0	1		1	1	1	0	1	0	0	2	0	0	2		2	1		1	2	1	1	2
AX-94414093	2	2		1	2	2	2	2	2	2	2	2	2	1	2	2	2	2	2	2	2	2	2	2	2	2		2	2	2			2	2	2		2	2	2	2	2	2	2	2	2	2	2	1	2
AX-94414125	2	0	2	2	1	1	2	2	0	2			1	0			1			1		0	0		1	2	2	2	2	2	2	2	2	2	0	2	1	0		0	0	2	0	2	0		2	0	1
AX-94414128	2	2	2	2	2	2	2	2	2	2	2	2	2	2	2	2	2	2	1	2	2	2	2	2	2	2	2	2	2	2	2	2	2	2	2	2	2	2	2	2	2	2	2	2	2	2	2		2
AX-94414186	1	2	1	1	1	2	2	2	2	2	2	2	2	1	1	2	1	1	2	2	2	2	2	2	1	2	1	0	2	2	0	1	2	2	2	1	1	2	2	1	2	2	2	2	2	2	2	1	2
AX-94414196	1	0	1	1	0	0	1	0	0	0	1	0	0	2	0	0	0	0	0	0	0	0	0	0	0	0	0	2	2	0		2	0	0	0	0	0	0	0	0	0	1	0	2	0	0	0	2	0
AX-94414205	1	2	1	1	2	2	2	2	2	2	1	2	2	0	2	2	2	2	2	2	2	2	2	2	2	2	2	0	2	2	0	0	2	2	2	2	2	2	2	2	2	2	2	2	2	2	2	0	2
AX-94414214	2	2	2	2		2	2	2	2	2	2	2	1	2	2	2	2	2	2	2	2	2	2	2	2	2	2	2	2	2	2	2	2	2	2	2	2	2	1	2	2	2	2	2	2	2	2	2	2
AX-94414255		0	1	1	1	0	0	0	0	0	0	0	0	2	2	0	1	1	0	0	0	0	0	0	0	0	1		1	0			0	0	0	1	2	0	0	0	1	0	0	1	0	0	0	2	0
AX-94414257	2	2	2	2	2	2	2	2	2	2	2	2	2	2	2	2	2	2	2	2	2	2	2	2	2	2	2	2	2	2	2	2	2	2	2	2	2	2	2	2	2	2	2	2	2	2	2	2	2
AX-94414266	0	0	0	0	0	0	0	0	0	0	0	0	0	0	0	0	0	0	0	0	0	0	0	0	0	0	0	0		0	0	0	0	0	0	0	0	0	0	0	0	0	0	0	0	0	0	0	0
AX-94414283	1	2	1	1	2	2	2	1	2	1	1	2	2	0	2	2	2	2	2	1	1	2	1	2	2	2	2	0	2	2	1	0	2	2	2	2	2	2	2	2	2	2	2	2	2	2	1	0	2
AX-94414288	2	2	2	2	2	2	2	2	2	2	2	2	2	2	2	2	2	2	2	2	2	2	2	2	2	2	2	2	2	2	2	2	2	2	2	2	2	2	2	2	2	2	2	2	2	2	2	2	2
AX-94414306	2	0	2	2	0	0		0	0	0		0	1	2	0	0	0	0	0	0	0	0	0			1	0	1	2	1	1	2	0	0	0	0		0	0	0	0	1	0	2	0	0	0	2	0
AX-94414308	1	1	1	1	1	2	1	2	1	2	1	2	2	0	1	2	1	1	2	1	2	1	2	2	1	2	1	0	1	2	0	1	2	2	1	2	1	1	2	1	1	2	1	1	1	2	1	0	2
AX-94414338	0	2	0	0	2	0	1	0	2	0	1	1	0	0	2	0	2	2	0	0	0	2	0	0	2	0	0	1	0	0	1	0	0	0	2	0	2	2	0	2	2		2	0	2	1	0	0	1
AX-94414363	2	2		2	1	2	2	1	2			2	2	1	2	2	1	1	2	1	1	2	2	2	1	2	1	1	1	2	1	1	2	2	2	1	2		2	2	2	2	1	1	2	2	1	1	2
AX-94414393	0	0	0	0	0	0	0	0	0	0	1	0	0	2	0	1	0	0	1	0	0	0	0	0	1	0	0	2	0	0	2	2	0	1	0	0		0	0	1	0	0	0	0	0	1	0	2	0
AX-94414414	2	2	2	2	2	2	2	2	2	2	2	2	2	2	2	2	2	2	2	2	2	2	2	2	2	2	2	2	2	2	2	2	2	2	2	2	2	2	2	2	2	2	2	2	2	2	2	2	2
AX-94414425	2	2	2	2	2	2	2	2	2	2	2	2	2	1	2	2	2	2	2	2	2	2	2	2	2	2	2	2	2	2	2	2	2	2	2	2	2	2	2	2	2	2	2	2	2	2	2	1	2
AX-94414430	1	2	1	1	1	2	2	2	2	2	1	2	2		2	2	0	0	2	2	2	2	2	2	2	2	2	0	2	2	0	0	1	2	2	2	2	2	2	2	2	2	2	2	2	2	2	0	2
AX-94414432	2	1	2	2	2	1	2	1	1	1	1	1	2	2	1	2	2	2	1	1	1	1	1	2	1	2	2	1	1	2	1	2	2	1	1	2	1	2	1	1	1	2	1	1	1	1	1	2	1
AX-94414435	1	1	1	1	1	1	0	1	1	1	0	1	1	2	1	1	0	0	1	1	1	1	1	1	1	1	0	0		1	0	0	1	1	1	0	1	1	1	1	1	0	1	1	1	1		0	1
AX-94414437	2	2	2	2	2	2	2	2	2	2	2	2	2	2	2	2	2	2	2	2	2	2	2	2	2	2	2	2	2	2	2	2	2	2	2	2	2	2	2	2	2	2	2	2	2	2	2	2	2
AX-94414470	0	0	0	0	1	0	0	0	0	0	0	0	0	0	0	0	0	0	0	0	0	0	0	0	0	0	0	0	0	0	0	0	0	0	0	0	0	0	0	0	0	0	0	0	0	0	0	0	0
AX-94414474	2	1	2	2	2	2	1	2	0	2	2	2	2	2	2	2	2	2	2	2	2	2	2	2	2	2	2	2	2	2	2	2	2	2	2	2	2	0	2	2	0	2	1	2	2	2	2	2	2
AX-94414484	1	0	1	1	0	0	0	0	0	0	1	0	0	2	0	0	0	0	0	0	0	0	0	0	0	0	0	2	0	0	2	2	0	0	0	0	0	0	0	0	0	0	0	0	0	0	0	2	0
AX-94414519	0	2	0	0	1	0	0	0	2		1	0	0		0	0		1		0	0	2		0	2	0	1	0	0	0	0		0		2	1	0	2	0	0		0	2	0	2	1	0		0
AX-94414529	1	2	1	1	0	1	2	1	2	2	1	2	1	0	2	2	2	2	2	1	1	2	1	1	2	1	2	0	2	1	0	0	2	2	2	2	2	2	1	2	2	2	2	2	2	2	1	0	2
AX-94414538	1	0	1	1	0	2	0	1	0	0	1	2	1	0	2	0	0	0	0	1		2	0	1	2	1	0	1	2	1	1	0	1	0	0	0	2	0	1	2	0	0	0	2	0	2	1	0	2
AX-94414555			0		1	1	0	1	1	1			0	2	0				1	1	1	1		1	0	0	1	2	0	0	2	2		1		1	2	1	0	2	1	0		0	2			2
AX-94414558	0	1	0	0	0	0	0	0	0	0	0	0	0	0	0	0	0	0	0	0	0	0	0	0	0	0	1	0	1	0	0	0	0	0	1	1	0	0	0	0	0	0	0	1	0	0	0	0	0
AX-94414621	1	2		1	2	2	2	2		2		2	2		1	2	2	2	2	2	2	2	2	2	2	2	2	1	2	2		1	2	2	2	2	2	2	2	1	2	2	2	2	2	2	2	2	2
AX-94414628	1	2	1	1	2	2	0	2	2	2	1	2	2	0	2	2	0	2	2	2	2	2	2	2	2	2	0	0	2	2	0	0	2	2	2	0	2	2	2	2	2	0	2	2	2	2	2	0	2
AX-94414638	1	0	1	1	0	0	0	0	0	0	0	0	0	0	0	0	0	0	0	0	0	0	0	0	0	0	0	0	0	0	0	0	0	0	0	0	0	0	0	0	0	0	0	0	0	0	0	2	0
AX-94414650	1	0		1	1	1	1	1	0	1	2	1	1	2	1	1	1	1	1	1	1	0	1	1	1	1	2	2	0	1	2	2	1	1	0	2	1	0	1	1	0	2	0	0	0	1	1	2	1
AX-94414661	2	2	2	2	2	2	2	2	2	2	2	2	2	2	2	2	2	2	2	2	2	2	2	2	2	2	2	2	2	2	2	2	2	2	2	2	2	2	2	2	2	2	2	2	2	2	2	2	2
AX-94414663	2	0	2	2	2	2	1	1	0	0	1	0	1	2	0	0	0	0	0	1	0	0	0	1	1	1	0	1	2	1	1	2	2	0	0	0	1	1	2	0	0	0	0	2	0	0	1	2	0
AX-94414691	1	0	1	1	0	0	0	1	0	1	0	2		1	0	1	0	0	1	1	1	0	0	0	0	0	1	0	0	0	0	1	0	1	1	1	1	0	1	0	0	0	1	0	1	2	1	1	2
AX-94414692	0	2	0	0		2	1	1	2	1	1	1	1	0	2	2	0	0	2	1	1	2	0	1	0	1	2	1	0	1	1	0	1	2	2	2	2	2	2	2	2	1	2	0	2	1	1	0	2
AX-94414698	2	2	2	2	2	2	1	2	2	2	2	2	2	2	2	2	2	2	2	2	2	2	2	2	2	2	2	2	2	2	2	2	2	2	2	2	2	2	2	2	2	1	2	2	2	2	2	2	2
AX-94414699	2	0			0	0	1	0	0	0	1	0	0	2	0	0	0	0	0	0	0	1	0	0	0	0	1		0	0	1	2	0	0	0		0	0	0	0	0		0	0	0	0	0	2	0
AX-94414700	0	1	0	0	2	1	1	1	0	0	0	1	1	0	2	0	2	2	0	1	1	2	0	1	2	1	2	0	0	1	0	0	1	0	1	2	2	2	2	2	1	1	1	0	1	1	1	0	1
AX-94414740	2	0	2	2	2	0	0	0	0	0	0	0	0	2	0	0	2	2	0	0	0	0	0	0	0	0		2	2	0	2	2	0	0	0	0	0	0	0	0	0	0	0		0	0	0	2	0
AX-94414755	2	1	2	2	1	0		0	1	0	1	0	0	2	0	1	1	1	1	0	0	1	0	0	1	0	1	2	1	0	2	2	1	1	1	1	0	1	0	0	1	0	1	1	1	1	0	2	0
AX-94414774	2	2	2	2	2	1	2	2	2	2	2	2	2	2	2	2	2	2	2	2	2	2	2	1	2	2	2	2	2	1	2	2	2			2	2	1	1	2	2	2		2	1	2	2	2
AX-94414791	0	0	0	0	0		0	0	1	0	0	0	0	0	0	0	0	0	0	0	0	0	0	0	0		0	0	0		0	0	0	0	0	0	0			0	0	0	0	0	1	0	0	0	0
AX-94414812	1	0	1	1	0	0	0	0	0	0	1	0	0	2	1	0	0	0	0	0	0	0	0	0	0	0	0	1	0	0	2	2	0	0	0	0	0	0	0	0	0	0	0	0	0	0	0	2	0
AX-94414853	0	1			2	1	2	1	2		0	1		2		1		2	1		1	2	1	0	2	0	2	0	1		0		1	1	1			2					2	1	2	1			1
AX-94414900	0	0	0	0	0	0	0	0	0	0	0	0	0	0	0	0	0	0	0	0	0	2	0	0	0	0	0	0	0	0	0	0	0	0	0	0	0	0	0	0		0	1	0	0	0	0	0	0
AX-94414937	2	2	2	2	2	1	2	1	2		1	2	1	2	2	0	2	2	2	2	1	2	1	1	0	1	2	2	2	1	2	2	2	0	2	2	2	1	0	2	2	2	2	2	2	1	2	2	1
AX-94414949	1	2	0	1	0	1	0	0	2	0		0	0	1		0	0	0	0	0	0	2	0	0	1	0	0	0	0	0	0	1	1	0	1	0		0	1	0		0	2	0	0		0	1
AX-94414956	2	2	2	2	2	2	2	2	2	2	1	2	2	2	2	2	2	2	2	2	2	2	2	2	2	2	2	1	2	2	1	2	2	2	2	2	2	2	2	2	2	2	2	2	2	2	2	2	2
AX-94414957	0	0	0	0	0	0	0	0	0	0	0	0	0	0	0	0	0	0	0	0	0	0	0	0	0	0	0	0	0	0	0	0	0	0	0	0	0	0	0	0	0	0	0	0	0	0	0	0	0
AX-94414964	1	2	1	1	2	2	2	2	2	2	2	2	2	0	2	2	2	2	2	2	2	2	2	2	2	2	2	1	2	2	1	0	2	2	2	2	2	2	2	2	2	2	2	2	2	2	2	0	2
AX-94414983	2	2	2	2	2	2	2	2	2	2	2	2	2	2	2	2	2	2	2	2	2	2	2	2	2	2	2	2	2	2	2	2	2	2	2	2	2	2	2	2	2	2	2	2	2	2	2	2	2
AX-94414986	0	0	0	0	0	1	0	0	0	0	0	0		0	0	0	0	0	0	0	0	0	0	0	0	0	0	0	0	0	0	0	0	0	0	0	0	0	1	0	0	0	0	0	0	0	0	0	0
AX-94415000	2	2	2	2	2	2	2	2	2	2	2	2	2	2	2	2	2	2	2	2	2	1	2	2	2	2	2	2	2	2	2	2	2	2	0	2	2	0	2	2	0	2	1	2	0	2	2	2	2
AX-94415047	2	2	2	2	2	2	2	2	2	2	2	2	2	0	2	2	2	2	2	2	2	2	2	2	2	2	2	2	2	2	2	2	2	2	2	2	2	2	2	2	2	2	2	2	2	2	2	2	2
AX-94415056	2	2	2	2		2	2	2	2	2		2	2	2	2	2	2	2	2	2	2	1	2	2	1	2	1	2	2	2	2	2	2	2	2	1	2	2	2	2	2	2	2	2	2	2	2	2	2
AX-94415109	0	2	0		2	2	2	2	2	2	0	2	2	0	2	2	2	2	2	2	2	2		2	2	2	2	0	2	2	0	1	2	2	2	2	2	2	2	2	2	2	2	2	2	2	2	0	2
AX-94415115	1	0	1	1	2	0		0	0	0	1	0	0	2	0	0	2	2	0	0	0	0	0	0	0	0	2	2	0	0		2		0	0	2	0	0	0	0	0	2	0	0	0	0	0	2	0
AX-94415137	0	0	0	0	0	0	0	0	0	0	0	0	0	0	0	0	0	0	0	0	0	0	0	0	0	0	0	0	0	0	0	0	0	0	0	0	0	0	0	0	0	0	0	0	0	0	0	0	0
AX-94415146	2	0	2	2	0	0	0	0	0	0	0	0	0	2	0	0	0	0	0	0	0	0	0	0	0	0	0	1	0	0	1	2	0	0	0	0	0	0	0	0	0	0	0	0	0	0	0	2	0
AX-94415180	1	0	1	1	1	0	0		0	0	1	1	0	0	0		1	1		1		0	1		0	0	1	1	1	0	1	0	1		0	1	0		0	0	0	0	0		0	0	1		0
AX-94415204	1	2	1	1	2	1	2	0	2	0	0	1	0	0	2	0	2	2	0	0	0	2	0	0	2	0	2	0	0	0	0	2	1	0	2	2	2	2	1	2	2	2	2	0	2	1	0	0	0
AX-94415242	0	1	1	1	1	1	0	1	0	1	0	1	0	1	1	1	1	1	1	1	1	2	1		1	1	0	0	0	0	0	1	1	1		0	1	1	1	1	0	0		0	1	1	1	1	1
AX-94415276	2	1	2	2	1	1	1	1	1	1	1	1	1	2	1	1	1	1	1	1	1	1	1	1	1	1	1	2	1	1	2	2	1	1	1	1	1	1	1	1	1	1	1	1	1	1	1		1
AX-94415291	0	0	0	0	0	0	0	0	0	0	0	0	0	0	0	0	0	0	0	0	0	0	0	0	0	0	0	0	0	0	0	0	0	0	0	0	0	0	0	0	0	0	0	0	0	0	0	0	0
AX-94415292	2	2	2	1	2	1	2	2	2	2	1	1	2	0	1	1	2	2	1	2	2	2	2	2	1	2	0	1	2	2	1	0	2	1	2	0	1	2	1	1	2	2	0	2	2	1	2	0	1
AX-94415303	1	0	1	1	2	0	0	0	0	0	0	0	0	2	0	0	0	0	0	0	0	0	0	0	0	0	0	1	0	0		2	0	0	0	0	0	0	0	0	0	0	0	0	0	0	0	2	0
AX-94415313	1	2		2	1		1	2	2	2							2	2	2		2	2	2	2	1	2	2	1		2	1	2	2	2	2	2	2	2	2	2	2	2	2	2	1	1	2		2
AX-94415321	1	0	1	1	0	0	0	0	0	0	1	0	0	2	0	0	0	0	0	0	0	0	0	0	0	0	0	2	0	0		2	0	0	0	0	0	0	0	0	0	0	0	0	0	0	0	2	0
AX-94415344	1	0	1	1							1	0		1	1		0	0	0	0	0	0		0	1	0	2	1		0	1		0		0	2	1	0		1	0	0	0	0	0	0	0	1	0
AX-94415345	2	2	2	2	2	2	2	2	2	2	2	2	2	2	2	2	2	2	2	2	2	2	2	2	2	2	2	2	2	2	2	2	2	2	2	2	2	0	2	2	2	2	2	2	2	2	2	2	2
AX-94415346	1	1	1	1	1	1	1	2	1	2		1	1	1	1	1	1	1	1	1	1			1	1	1	1	1	1	1	1	1	1	1		1	1	1		1	1	1	1		1	1	1		1
AX-94415374	2	2	2	2	2	2	2	2	2	2	2	2	2	2	2	2	2	2	2	2	2	2	2	2	2	2	2	2	2	2	2	2	2	2	2	2	2	2	2	2	2	2	2	2	2	2	2	2	2
AX-94415386	1	2	1	1	2	2	2	2	2	2	1	2	2	0	2	2	2	2	2	2	2	2	2	2	2	2	2	1	2	2	1	0	2	2	2	2	2	2	2	2	2	2	2	2	2	2	2	0	2
AX-94415394	1	2	1			2	2		2	2		2	1	2	2	2	0	1	2	2	0	2	2		2	0	2	0	0		0	2	0	2	0	2	2	2	2	2	0	0	2	0	2	2	2	2	2
AX-94415441	1	0	1	1	0	0	0	0	0	0	1	0	0	2	0	0	0	0	0	0	0	0	0	0	0	0	0	2	0	0		2	0	0	0	0	0	0	0	0	0	0	0	0	0	0	0	2	0
AX-94415493	1	2	1	1	0	2	2	2	2	2	1	2	2	0	2	2	0	0	2	2	2	2	2	2	2	2	0	0	2	2	0	0	1	2	2	0	2	2	2	2	2	2	2	2	2	2	2	0	2
AX-94415511	1		1	1	1	0	0	0	2	0	0	0	0	1	1	0	1		0	0	0	1	0	0	1	0	1	0	1	0	0	1	0	0	2		1	2	0	1	2		2	1	2	0	0	1	0
AX-94415591	2	2	2	2	0	2	0	2	2	2	1	2	2	0	0	2	0	0	2	2	2	2	2	2		2	0	0	2	2	0	0	1	2	2	0	0	2	1	0	2	0	2	2	2	1	2	0	1
AX-94415595	2	2	2	2	1	2	2	2	2	2	2	2	2	0	2	2	2	2	2	2	2	2	2	2	2	2	2	2	2	2	2	2	2	2	2	2	2	2	2	2	2	2	2	2	2	2	2	0	2
AX-94415616	0	0	0	0	0	0	0	0	0	0	0	0	0	0	0	0	0	0	0	0	0	0	0	0	0	0	0	0	0	0	0	0	0	0	0	0	0	0	0	0	0	0	0	0	0	0	0	0	0
AX-94415642	2	0	2	2	2	2	0	1	0	1	2	1	2	2	2	1	2	2	1	1	1	0	1	2	2	2	0	2	2	2	2	2	2	1	0	0	2	1	1	2	0	0	0	2	0	1	1	2	1
AX-94415650	0	0	0	0	1	0	0	0	0	1	0	0	0	1		1	0	0	0	0	0			0	2	0		0	0	0	0	1	0				0	1	0	1	0	0	0	0	1		0	1	0
AX-94415687	0	1	0	0		0	0	0	1	0	0	0	0	0	0		0	0	1	0		1	0	0	0	0		0	0	0	0	0	0		1	0	0	1	0	0	1	0	1	0	1	0	0	0	0
AX-94415730	0	2		1	2	1	2	1	2	1	2	0	1	0	2	0	2	2	0	1	1	2	1	1	0	1	2		2	1		0	1	0	2	2	0	2	1	2	2	2	2	2	2	0	1	0	0
AX-94415731	2	2	2	2	2	2	2	2	2	2	2	2	2	2	2	2	2	2	2	2	2	2	2	2	2	2	2	2	2	2	2	2	2	2	2	2	2	2	2	2	2	2	2	2	2	2	2	2	2
AX-94415745	2	2	2	2	2	2	2	2	2	2	2	2	2	2	2	2	2	2	2	2	2	2	2	2	2	2	2	2	2	2	2	2	2	2	2	2	2	2	2	2	2	2	2	2	2	2	2	2	2
AX-94415770	2	2	2	2	2	0	0	2	2		0	0	0	0	2	0	2	2	0	0	0	1	2	0	2	0	0	0	0	0	0	0	1	0		0	0		0	2	1	2	1		1	0	0	0	0
AX-94415775	2	2	2	2	2	2	2	2	2	2	2	2	2	2	2	2	2	2	2	2	2	2	2	2	2	2	2	2	2	2	2	2	2	2	2	2	2	2	2	2	2	2	2	2	2	2	2	2	2
AX-94415777	0	2	0	0	0	0	0	0	2	0	0	0	0	0	0	0	0	0	0	0	0	0	0	0	0	0	0	0	0	0	0	0	0	0	1	0	0	1	0	0	0	0	1	0	0	0	0	0	0
AX-94415792	0	0	0	0	0	0	0	0	0	0	0	0	0	0	0	0	0	0	0	0	0	1	0	0	0	0	0	0	0	0	0	0	0	0	0	0	1	1	0	0	0	0	0	0	0	0	0	0	0
AX-94415804	0	2	0	0	0	2	1	2	2	2	1	0		1	1	0	2	0	0	2	2	2	2		1	2	0	0	1	2	1	0	0	0	2	0	1	2	2	1	2	1	2	1	2	0	2	1	1
AX-94415811	1	1	1	1	0	0	1		1	0	0	0	0	1	0	0	0	0	0	0	0	1	0	0	0	0	1	1	0	0	1	1	0	0	1	1	0	1	0	0	1	1	1	0	1	0	0	1	0
AX-94415821	1	1	1	1	2	2	2	2		2	2	2	2	0	2	2	2	2	2	2	2		2	2	2	2	2	2	2	2	2	0	2	2		2	2	0	2	2	0	2	1	2	0	2	2	0	2
AX-94415898	1	1	2	2	1	2	2	2	1		1	2		1	2	2	1	1	2	2	2	1	2	2	2	2	2	1	1	2	1	1	2	2	1	2	2	1	2	2	1	2	1	1	1	2	2	1	2
AX-94415976	1	2	2	2	1	1	1	1	1	1	1	1	1	1	1	1	1	1	1	1	1	2	1	1	1	1	1	1	1	1	1	1	1	1	1	1	1		1	1	2	1	1	1	1	1	1	0	1
AX-94415990	0	1	0	0	0	0	0	0	2	0	0	0	0	0	0	0	0	0	0	0	0	0	0	0	0	0	0	0	0	0	0	0	0	0	2	0	0	1	0	0	2	0	0	0	2	0	0	0	0
AX-94416045	0	0	0	0	0	0	0	0	0	0	0	0	0	0	0	0	0	0	0	0	0	0	0	0	0	0	0	0	0	0	0	0	0	0	0	0	0	0	0	0	0	0	0	0	0	0	0	0	0
AX-94416047		0			0	0		0	2	0	0	0	0	2	2	0	0	0	0	0	0	0	0	0	0	0	0	1	0	0	1	2	0	0	1	0	2		0	2	2	2	1	0	1	0	0	2	0
AX-94416051	0	1	0	0	1	1	2	1	1	1	1	1	1	0	1	1	1	1	1	1	1	1	1	1	1	1	1		1	1		0	1	1	1	1	1	1	1	1	1	2	1	1	1	1	1	0	1
AX-94416090		0	0		0	0	0	0	0	0	1	1		0	1		0	0		0	0	0	0					0	1		0	0	0	1	0	1	1	0			0	0	0	1	0		0	0
AX-94416097	1	0	1	1	0	0	0	0	0	0	1	0	0	2	0	0	0	0	0	0	0	0	0	0	0	0	2	2	0	0	1	2	0	0	0	2	0	0	0	0	0	0	0	0	0	0	0	2	0
AX-94416101	2		2	2	0	0	0	0	2	0	2	0	0	2	1	0	1	0	0	0	0	2	0	0	0	0	0		0	0		1	0	0	2	1	1	2	0	1	2	0	2	0	2		0	2	0
AX-94416129	1	2	1	1	1	1	1	1	2	1	2	1	1	1	1	1	1	1	1	1	1	2	1	1	1	1	1	2	1	1	2	1	1	1	2		1	2	1	1		1	2	1	2	1	1	1	1
AX-94416133	1	0	1	1	0	0	0	0	0	0	0	0	0	0	1	0	0	0	0	0	0	0	0	0	0	0	0	0	0	0	0	0	0	0	0	0	0	0	0	1	0	0	0	0	0	0	0	0	0
AX-94416138	0	0	0		0	0	0	0	0	0	1	0	0	1	0	0	0		0	0	0	0	0	0	0	0	0	1	0	0	1	1	0	0	0	0	0	0	0		0	0	0	0	0	0	0	0	0
AX-94416146	0	0	0	0	0	0	0	0	0	0	0	0	0	0	0	0	0	0	0	0	0	0	0	0	0	0	0	0	0	0	0	0	0	0	0	0	0	0	0	0	0	0	0	0	0	0	0	0	0
AX-94416168	1	0		1	0	0	0		1	0	1	0	1	2	1	0	1		0	0	0	1		0	0	0	0	1	1	0		2	0	0	0	0	2		0	1	0	0	0		0	0		2	0
AX-94416191	0	2	0	0	0	0	0	0	2	0	0	0	0	0	0	1	0	0	1	0	0	2	0	0	0	0	0	0	0	0	0	0	0	1	2	0	0	2	0	0	2	0	2	0	2	0	0	0	0
AX-94416227	0	0	0	0	0	0	0	0	0	0	0	0	0	0	0	0	0	0	0	0	0	0	0	0	0	0	0	0	0	0	0	0	0	0	0	0	0	0	0	0	0	0	0	0	0	0	0	0	0
AX-94416245	2	0	2	2	0	1	0	0	0	0	2	0	1	2	0	0	0	0	0	0	0	0	0	1	0	1	0	2	0	1	2	2	0	0	0	0	0	0	1	0	0		0	0	0	0	0	2	0
AX-94416275	0	0	0	0	0	0	0	0	0	0	0	0	0	0	0	0	0	0	0	0	0	0	0	0	0	0	0	0	0	0	0	0	0	0	0	0	0	0	0	0	0	0	0	0	0	0	0	0	0
AX-94416294	1	0	1	1	1	1	0	0	0	0	2	2	1	0	2	1	2	2	1	0	0	0	0	1	2	1	2	2	0	1	2	2	2		0	2	2	0	2	2	0	0	0	0	0	2	0	0	2
AX-94416304	1	0	1	1	2	1	2	0	0		2	2	1	2	0	2	2	2	2	0	0	0	0	0	2	0	2	0	0		1	2	2	2	0	2	2	0	1	0	0	0	2	0	0	2	0	2	0
AX-94416361	2	2			1	2	2	1	2	1	2	1	1	0	1	1	2	2	1	2	1	2	1	2	1	2	2	2	2	2	2	2	2	1	2	2	1	2	1	1	2	2	2	2	2	1	1	2	1
AX-94416386	2	2	2		2	2	2		2	0			2	2	2		2		2	1			2			2		2		2	2			2	2	2			2		2	2	2						1
AX-94416398	1	1	0	0	1	2	1	1	1	1	1	1	1	1	1	1	1	1	1	1	1	1	1	1	1	1	1	1	1	1	1	0	1	1	1	1	2	1	1	1	1	1	1	1	1	1	1	1	1
AX-94416401	1	2	1	1	0	2	2	2	2	2	2	2	1	2	2	2	2	2	2	2	2	2	2	2	2	2	2		1	2	1	2	2	2	2	2	2	2		1	2	2	2	1	2	2	2	2	2
AX-94416415	2	1			2	1	2	2	0	2	2	2	1		0	2	2	2	2	2	2	2	2	2	2	0	2	1	2	2	2		2	2	1	2	2	2	0	0	0	1	2	2	2	1	2	1
AX-94416450	0	0	0	0	0	0	0	0	0	0	0	0	0	0	0	0	0	0	0	0	0	0	0	0	1	0	0	0	0	0	0	0	0	0	0	0	0	0	0	0	0	0	0	0	0	0	0	0	0
AX-94416541	2	2	2	2	2	2	2	2	0	2	2	2	2	2	2	2	2	2	2	2	2		2	2	2	2	1	2	2	2	2	2	2	2	0	1	2	2	2	2	0	2	2	2	0	2	2	2	2
AX-94416544	2	0	2	2		0	2	1		2	2	0		2	0			1	0	1	1	0			0	1	0	2	0	1	2	2	1	0	0	0	0	0		0	0	2	0	0	0	0	1	2	0
AX-94416566	0	0	0	0	0	0	2	0	0	0	0	0	0	0	2	0	0	0	0	0	0	0	1	0	2	0	0	0	0	0	0	0	0	0	0	0	0	0	0	0	0	2	0	0	0	0	0	0	0
AX-94416573	1	0	1	1	0	0	0	0	0	0	0	0	0	1	0		0	0	0	0	0	0	0	0	0	0		0	1	0	0	1	0		0	0	0	0	0	0	0	0	0		0	0	0	1	0
AX-94416597	0	0	1	0	0	0	0	1	0		1	0	0	0	0	0	0	0	0	1		0	0	0	0	0	0	1	0	0	1	0	0	0	0	0	0	0	0	0	0	0	0	0	0	1	1	0	1
AX-94416604	2	1	2	2	2		2		2	2	2		1	2	2	2	2	2	2	1	2	2		2	2	2	2	2	2		2	2	2	2	1	2	2	2	2	2	2	2	1	2		1	2	2	2
AX-94416618	0	2	0	0	0	1	1	1	2	1	1	1	1	0	0	2	0	0	2	1	1	2	1	1	0	1	0	0		1	1	0	1	2	2	0	0	2	1		0	0	2	0	2	1	1	0	1
AX-94416649	1	1	1	1	2	2	2	2	1	2	2	2	1	2	0	2	2	2	2	2	2	2	2	1	2	1	2	2	0	1	2	2	2	2	2	2	0	2	2	2	2	2	1	0	1	2	2	2	2
AX-94416656	0	0	0	0	0	0	0	0		0	0	0	0	0	0	0	1	1	0	0	0	0	0	0	0	0	0	0	0	0		0		0		0	0	0	0	0	0	0	0	0	0	0	0	0	0
AX-94416667	2	2	2	2		2	2	2	2	1	1	1	1		2			2			2	2	1	2	0	2				2	1	2	2	2	2	1	0	2	2	0	2		2	2	2	1	2		2
AX-94416670	0	2	0	0	0	0	2	0	2	0	1	0	0	0	0	0	0	0	0	0	0	2	0	0	0	0	0	1	0	0	1	0	0	0	2	0	0	2	0	0	2	2	2	0	2	0	0	0	0
AX-94416686	2	2	2	2	2	2	2	2	2	2	2	2	2	2	2	2	2	2	2	2	2	2	2	2	2	2	2	2	2	2	2	2	2	2	2	2	2	2	2	2	2	2	2	2	2	2	2	2	2
AX-94416724	2	2	2	2	2	2	2	2	2	2	2	2	2	2	2	2	2	2	2	2	2	2	2	2	2	2	2	2	2	2	2	2	2	2	2	2	2	2	2	2	2	2	2	2	2	2	2	2	2
AX-94416730	1	2	1	1	2	2	2	2	2	2	1	2	2	0	2	2	2	2	2	2	2	2	2	2	2	2	2		2	2		0	2	2	2	2	2	2	2	2	2	2	2	2	2	2	2	0	2
AX-94416768	2	0		1	2	1	0	0	0		1			2	0	0	1		0		0			1	2	1			0	1		2		0	0	1		0	2		0	0		0	1	1	0		1
AX-94416773	0	0	0	0	2	2	2	0	0	0	2	0	0	2	0	2	2	2	2	0	0	0	0	0	0	0	2	1	0	0	1	2	2	2		2	0	0	2	0	2	1	0	0	1	0	0	2	2
AX-94416774	1	2	1	1	2	2	1	2	2	2	2	2	2	0	2	2	2	2	2	2	2	2	2	2	2	2	2	1	2	2	1	0	2	2	2	2	2	2	2	2	2	1	2	2	2	2	2	0	2
AX-94416776	0	2	0	0	2		2		2		0	0		0		1	2	2			2	2			1		2	0	2		0	0	2	1	2	2		2	1	2	2	2	2	2	2	0	2	0	0
AX-94416816	2	2	2	2	2	2	2	2	2	2	2	2	2	2	2	2	2	2	2	2	2	2	2	2	2	2	1	2	2	2	2	2	2	2	2	1	2	2	2	2	2	2	2	2	2	2	2	2	2
AX-94416856	2	2	2	2	2	2	2	2	2	2	2	2	2	2	2	2	2	1	2	2	2	2	2	2	2	2	2	2	2	2	2	2	2	2	2	2	2	2	2	2	2	2	2	2	2	2	2	2	2
AX-94416867	0	0	0	0	0	0	0	0	0	0	0	0	0	0	0	0	0	0	0	0	0	0	0	0	0	0	0	0	0	0	0	0	0	0	0	0	0	0	0	0	0	0	0	0	0	0	0	0	0
AX-94416904	0	1	0	0	0	0	0	0	1	0	0	0	0	1	0	0	0	0	0	0	0	1	0	0	0	0	0	0	0	0	1	1	0	0	1	0	0	1	0	0	1	0	1	0	1	0	0	1	0
AX-94416910	1	2	1	1	2	2	1	2	2	2	1	2	2	0	2	2	2	2	2	2	2	2	2	2	2	2	2	0	2	2	0	0	2	2	2	2	2	2	2	2	2	1	2	2	2	2	2	0	2
AX-94416912	2	2	2	2	2	1	2	2	2	2	1	2	2	2	2	2	2	2	2	2	2	2	2	2	2	2	2	1	2	2	1	2	2	2	2	2	2	2	1	2	0	2	2	2	2	2	2	2	2
AX-94416913	0	0	0	0	0	1	1	1	1	1	1	0	0	2	0	1	0	0	1	1	1	1	0	0	0	0	0	2		1	2	2	0	1	1	0	0	1	1	0	1	1	1		0	0	1	2	0
AX-94416914	1	1	1	1	1	0	1	0	1	0	0		0	1	0	0	1	1	0	0	0	0	0	0	0	0	1	1	1	0	1	1	0	0	0	1	1	0	0	1	0	1	1	1	0	0	0	1	0
AX-94416936	0	2	0	0	2	2	2	1	2	1	1	1	1	0	2	0	2	2	0	1	1	2	1	1	2	1	2	1	0		1	0	1	0	2	2	2	2	1	2	2	2	2	0	2	1	1	0	1
AX-94416943	0	0	0	0	0	2	2	2	1	2	2	1		2	0	2	0	0	2	2	2	0	2		0		1	2	0		2	2	1	2		1	0	0	2	0		2	0	0	0	1	2	2	1
AX-94416954	2	0	2	2	2	2	2	2	2	2	2	2	2	2	1	2	2	2	2	2	2		2	2	1	2	1	2	2	2	2	2	2	2	2	1	1	1	2	1	2	2	1	2	2	2	2	2	2
AX-94416956	1	2	1	1	2	2	2	2	2	2	2	2	2	0	2	2	2	2	2	2	2	2	2	2	2	2	2	1	2	2	1	0	1	2	2	2	2	2	2	2	2	2	2	2	2	2	2	0	2
AX-94416966	2	2	2	2	2	2	2	1	2	1	2	2	2	2	2	1	2	2	1	1	1	2	1	2	2	2	1	2	0	2	2	2	2	1	2	1	2	2	2	2	2	2	2	0	2	2	1	2	2
AX-94416990	0	2	0	0	2	2	2	2	2	2	2	2	2	0	1	2	2	2	2	2	2	2	2	2	1	2	2	1	1	2	1	0	2	2	2	2	1	2	2	1	2	2	2	1	2	2	2	0	2
AX-94417075	1	2	1	1	0	0	0	0	2	0	0	0	0	2	1	0	0	0	0	0	0	2	0	0	1	0	0	1	0	0	1	2	0	0	2	0	0	2	0	0	2	0	2	0	2	0	0	2	0
AX-94417127	1	2	1	1	2	1	2	2	2	2	1	2	1	0	2	2	2	2	2	2	2	2	2	1	2	1	2	0	2	1	0	0	2	2	2	2	2	2	1	2	2	1	2	2	2	2	2	0	2
AX-94417192	2	1	2	2	1	2	1	1	1	2	2	1	2	1	0	0	1	1	0	1	1	1	2	2	0	1	1	1	2	1	1	1	0	1	1	1	0	1	2	0	1	1	1	2	1	0	1	1	1
AX-94417199	2	0	2	2	2		0	2	0	2	1	1	1	2	0	2	2	2	2	2	2	0	2	1	0	1	2	1	2	1	1	2	2	2	0	2	0	0		0	0	2	0	2	0	1	2	2	1
AX-94417218	0	0	0	0	0	0	0	0	0	0	0	0	0	1	0	0	0	0	0	0	0	0	0	0	1	0	0		0	0		1	0	0	0	0	0	0	0	0	0	0	0	0	0	0	0	0	0
AX-94417248	1	0	1	1	1	2	2	2	0	2		2	2	0	2	2	2	2	2	2	2	0	2	2	2	2	1	1	2	2	1	0		2	0	1	2	0	2	2	0	2	0	2	0	2	2	0	2
AX-94417262	1	2	1	1	0	1	2	1	2	1		1		0	2	0	0	0	0	0	0	2	1	1	2	1	0	0	2	1		0	0	0	2	0	2	2	1	2	2	2	1	2	2	1	0	0	1
AX-94417332	2	0	2	2	2	2	0	2	0	2	1	1	2	2	0	2	0	0	2	2	2	0	2	2	0	2	2	1	2	2	1	2	2	2	0	2	0	0	2	0	0	0	0	2	0	1	2	2	1
AX-94417341	0	0	0	0	0	1	0	1	0	1	0	0	1	0	0	1	0		1	1	1	0	1	0	0	0	0	0	0		0	0	0	0	0	0	0	0	1	0	0	0	0	0	0		1	0	0
AX-94417359	2	2	2	2	1	2	2	2	2	2	2	2	2		2	2	2		2	2	2		2	2	2	2	2	2	2	2	2	1	2	2	2	1	2	1	2	2	2	2	2	2	1	2	2		2
AX-94417390	1		1	1	2	2	2	2	1	1	1	2	2	1	2	2	2	2	2	2	2	0		2	2	2	2	1	2	2	1	0	2	2	1	2	2	0	2	2	0	2	0	2	0	2	2	1	2
AX-94417428	1	2	0	0	2	2	2	2	2	2	1	2	2	0	2	2	2	2	2	2	2	2	2	2	2	2	2	1	2	2	1	0	2	2	2	2	2	2	2	2	2	2	2	2	2	2	2	0	2
AX-94417433	0	2	0	0	0	2	2	2	2	2	1	2	2	0	2	2	2	2	2	2	2	2	2	2	2	2	0		2	2		0	2	2	2	0	2	2	2	2	2	2	2	2	2	2	2	0	2
AX-94417436	2	0	2	2	2	2	2	2	0	2	2	2	2	2	2	2	2	2	2	2	2	0	2	2	2	2	2	2	2	2	2	2	2	2	0	2	2	0	2	2	0	2	0	2	0	2	2	2	2
AX-94417465	0	2	0	0	0	0	2	0	2	0	0	0	0	0	0	0	0	0	0	0	0	1	0	0	0	0	0	0	0	0	0	0	0	0	2	0	0	2	0	0	2	2	2	0	2	0	0	0	0
AX-94417487	1	2	1	1	0	0	2	1	2	1	0	0	1	0	0	2	2	2	0	1	2	2	1	1	0	1	0	0	0	0	0	1	2	0	2	0	0	2	1	0	1	2	2	0	2	0	1	0	0
AX-94417509		0			0				0					2	2			0	0		0	0					0	2		0	2				0	0	2	0		2		0			0			2
AX-94417515	0	0	0	0	2	0	0	0	0	0	0	1	0	2	1	0	2	2		0	0	0	0	0		0	1	0	0	0	0	0	1	0	0	1	1	0	0	1	0	0	0	0	0	1	0	2	1
AX-94417518		1	1	0	1	1	0	0			0	0		0	0	1	1		1	0	0		0	0	1	1	1	0			0	1	1	0		1	1	1	0	0	1	0	1	0	1	0	0	1	0
AX-94417526	1	2	1	1		2	2	2	2	2	2	2	2	0	2	2	2	2	2	2	2	2	2	2	2	2	2	1	2	2	1	0	2	2	2	2	2	2	2	2	2	2	2	2	2	2	2	0	2
AX-94417546	2	2	2	2	2	2	2	2	2	2	2	2	2	2	2	2	2	2	2	2	2	2	2	2	2	2	2	2	2	2	2	2	2	2	2	2	2	2	2	2	2	2	2	2	2	2	2	2	2
AX-94417586	1		1	1	1	0			0	1	0	1	1	2	1	0	0	0	0			0		1	1	1	2	0	1	1	0	0	1	0	0	2	1		1	1	0	0	0	1	1	0	0	2	0
AX-94417596	1	0	1	1	0	0	0	0	0	0	0	0	0	2	0	0	0		0	0	0	0	0	0	0	0		1	0	0	1	2	0	0	0		0	0	0	0	0	0	0	0	0	0	0	2	0
AX-94417627	2	2	2	2	0	2	2	2	2	2	2	2	2	2	1	2	0	0	2	2	2	2	2	2	1	2	2	2	2	2	2	2	1	2	2	2		2	2	1	2	2	2	2	2	2	2	2	2
AX-94417633	0	1	0	0	2	2		2	1	2	2	2	0	2	0	2	2	2	2	2	2	1	2	0	2	0	2	2	0	0	2	2	2	2	0	2	0	1	2	2	1	2	1	0	1	2	2	2	2
[truncated: 34,713 more rows]
[truncated: 231 more columns]
