# Supplementary material for: Developing a High-Throughput SNP-Based Marker System to Facilitate the Introgression of Traits From Aegilops Species Into Bread Wheat (Triticum aestivum)
Source: Front Plant Sci. 2019 Jan 24;9:1993. doi: 10.3389/fpls.2018.01993 (PMC6354564; doi:10.3389/fpls.2018.01993)
Supplement: Supplementary file 3 [file Data_Sheet_3.xlsx]

## Sheet: Sheet1
Supplementary file 3. Principal component analysis data.
	sample.id	Vector1	Vector2	Vector3		Variation between EV values %
1	Ae_ventricosa_AV10	0.081793	-0.00569461	-0.0238254		26.45 15.93 7.21 4.60 4.42 3.97
2	Ae_speltoides_2140003	-0.0422396	0.14111	-0.00431972
3	Ae_ventricosa_AV7	0.0816078	-0.00590212	-0.0242119
4	Ae_ventricosa_AV32	0.0813036	-0.00649537	-0.0240284
5	Ae_bicornis_P95-88-1.1	-0.017334	-0.0252536	0.110392
6	Ae_columnaris_428558	-0.0258592	-0.0418825	-0.0493601
7	Ae_mutica_2130006	-0.0307173	0.0325766	-0.0286972
8	Ae_Ovata_2020006	-0.0241625	-0.0402436	-0.0530984
9	Ae_speltoides_2140035	-0.0422934	0.142894	-0.00434594
10	Ae_biuncialis_2060001	-0.0242292	-0.0409126	-0.054007
11	Ae_juvenalis_2280001	0.0260792	-0.0186865	-0.0162411
12	Ae_Triuncialis_pericosa_219865	-0.0281459	-0.0430419	-0.0543131
13	Ae_Ovata_2020003	-0.0209915	-0.0386016	-0.0473432
14	Ae_tauschii_077	0.19944	0.0407187	0.0130646
15	Ae_Markgraffii_551124	-0.0223679	-0.0276818	-0.0407483
16	Ae_Umbellulata_P95_83_1_5	-0.0266663	-0.0452685	-0.0630455
17	Ae_longissima_604108	-0.0205716	-0.0303247	0.123367
18	Ae_Longissima_TL01	-0.0197591	-0.0312131	0.126252
19	Ae_Umbellulata_542383	-0.0267136	-0.0458128	-0.062373
20	Ae_Ovata_2020009	-0.0238834	-0.0404252	-0.054019
21	Ae_geniculata_369576	-0.0247007	-0.0407127	-0.0549709
22	Ae_speltoides_2140044	-0.0411356	0.138417	-0.00273161
23	Ae_Biuncialis_550945	-0.0247093	-0.0416292	-0.0550753
24	Ae_Umbellulata_Clae_66	-0.0212794	-0.0396474	-0.0474857
25	Ae_caudata_2090003	-0.0217872	-0.0270553	-0.0419377
26	Ae_Triaristata_2030003	-0.0223801	-0.0396563	-0.0480924
27	Ae_searsii_P95_85_1_1	-0.0171006	-0.0222256	0.130306
28	Ae_Crassa_2240002	0.0920944	0.0050998	0.00278185
29	Ae_Uniaristata_2120001	-0.0102237	-0.0201717	-0.0392716
30	Ae_Triaristata_2040002	-0.0227728	-0.0393201	-0.0479474
31	Ae_Crassa_317400	0.0894983	0.00473897	0.00339882
32	Ae_tauschii_T2220012	0.164634	0.0171886	-0.00417353
33	Ae_Kotschyi_TKK39	-0.027555	-0.0447678	0.0287065
34	Ae_Umbellulata_2010008	-0.0270925	-0.0458542	-0.0626022
35	Ae_Speltoides_2140007	-0.0412578	0.139559	-0.0043658
36	Ae_searsii_599140	-0.0175725	-0.0225031	0.129833
37	Ae_caudata_2090001	-0.0233335	-0.0270296	-0.0407764
38	Ae_speltoides_449339	-0.0410768	0.13604	-0.00284572
39	Ae_neglecta_254-859	-0.0249223	-0.0415789	-0.0489265
40	Ae_Caudata_2090004	-0.0237121	-0.0289577	-0.0422684
41	Ae_speltoides_2140016	-0.0418212	0.136828	-0.00397579
42	Ae_Mutica_2130001	-0.0318688	0.0317277	-0.0305576
43	Ae_speltoides_2140032	-0.0421036	0.140997	-0.00447989
44	Ae_Uniaristata_2120002	-0.012341	-0.0181285	-0.0391839
45	Ae_speltoides_PI_554305	-0.040643	0.137319	-0.0034428
46	Ae_Triuncialis_2080006	-0.0276621	-0.0431693	-0.0554779
47	Ae_Ovata_2020001	-0.0243365	-0.0410203	-0.0543577
48	Ae_tauschii_127	0.194769	0.038115	0.011009
49	Ae_Peregrina_brachya_542236	-0.0276084	-0.0431659	-0.0536997
50	Ae_triuncialis_P95_91_1_1	-0.0284205	-0.0438197	-0.0551512
51	Ae_Ventricosa_clae_40	0.0795249	-0.00777473	-0.0235643
52	Ae_Longissima_2150015	-0.0195425	-0.0307382	0.12624
53	Ae_Triuncialis_483029	-0.0274751	-0.0432129	-0.0499926
54	Ae tauschii_2220017	0.161659	0.0269424	-0.000202951
55	Ae_Markgraffii_542204	-0.0223499	-0.0282363	-0.0409886
56	Ae_ventricosa_2270003	0.0812595	-0.00487163	-0.0218532
57	Ae_Neglecta_298890	-0.0258315	-0.0419931	-0.0496682
58	Ae_Triuncialis_pericosa_317395	-0.0283058	-0.0436436	-0.0542782
59	Ae_Biuncialis_550940	-0.0254146	-0.0414597	-0.0544052
60	Ae_Triuncialis_317397	-0.0283198	-0.043751	-0.0549059
61	Ae_geniculata_Clae_63	-0.024554	-0.0404509	-0.0534949
62	Ae_triuncialis_486251	-0.0284551	-0.0441529	-0.055006
63	Ae_comosa_551027	-0.0149756	-0.0259378	-0.0431766
64	Ae_Triaristata_2040004	-0.0248494	-0.0421223	-0.0556373
65	Ae_Longissima_2150011	-0.01971	-0.0306717	0.126158
66	Ae_Neglecta_254862	-0.0256621	-0.0421117	-0.0497771
67	Ae_Speltoides_560752	-0.0432719	0.110114	1.42694e-05
68	Ae_Kotschyi_TKK03	-0.0276469	-0.0436002	0.0306139
69	Ae_triuncialis_Clae69	-0.0282046	-0.0437134	-0.0546646
70	Ae_umbellulata_T2010001	-0.0264378	-0.044657	-0.0631126
71	Ae_Variabilis_P95_96_2_1	-0.0254365	-0.041371	0.0320362
72	Ae_Neglecta_298895	-0.0255626	-0.0420015	-0.0489143
73	Ae_speltoides_2140014	-0.0418328	0.137183	-0.00464965
74	Ae_speltoides_2140027	-0.0420711	0.143005	-0.00222913
75	Ae_speltoides_449341_E14	-0.0421162	0.134121	-0.00521337
76	Ae_Searsii_2210005	-0.0174531	-0.0223007	0.130022
77	Ae_juvenalis_584463	0.0245387	-0.0184403	-0.0154114
78	Ae_triuncialis_487201	-0.0278441	-0.0441125	0.030104
79	Ae_tauschii_270	0.16453	0.0171952	-0.00393058
80	Ae_Cylindrica_2100006	0.0809987	-0.00968401	-0.0271203
81	Ae_triuncialis_428559	-0.0258128	-0.0416406	-0.0486817
82	Ae_comosa_2110008	-0.0136568	-0.0241662	-0.041216
83	Ae_Longissima_TL22	-0.0193247	-0.0306806	0.125554
84	Ae_Vavilovii_TZ07	0.0275503	-0.0101353	0.0474911
85	Ae_Crassa_392330	0.0907398	0.00546051	0.00352473
86	Ae_tauschii_2220009	0.20005	0.0408228	0.0125105
87	Ae_Triuncialis_2080001	-0.0283037	-0.0440201	-0.0519492
88	Ae_Sharonensis_2170004	-0.017116	-0.022168	0.130805
89	Ae_comosa_551052	-0.0138709	-0.0246719	-0.0416716
90	Ae_Longissima_604116	-0.0200817	-0.0305827	0.126224
91	Ae_Caudata_2090002	-0.0244952	-0.0292052	-0.0425784
92	Ae_Searsii_2210004	-0.017363	-0.0224147	0.130538
93	Ae_searsii_TL33	-0.0172871	-0.0223823	0.130663
94	Ae_Searsii_2210003	-0.0178857	-0.022728	0.129046
95	Ae_Peregrina_604173	-0.0279759	-0.0443095	0.0311484
96	Ae_caudata_2090001_F20	-0.0229287	-0.0264545	-0.0401347
97	Ae_Longissima_2150002	-0.0201576	-0.0302012	0.125464
98	Ae_Biuncialis_2060003	-0.0246498	-0.0412486	-0.0543678
99	Ae_Biuncialis_550957	-0.0246471	-0.0416092	-0.055236
100	Ent230	0.165068	0.0176651	-0.00435031
101	Ae_tauschii_P99_131_1_1	0.165334	0.0174789	-0.00396729
102	Ae_caudata_2090005	-0.0231055	-0.0282297	-0.0421493
103	Ae_markgrafii_554194	-0.0219466	-0.0269683	-0.0402241
104	Ae tauschii 088	0.200427	0.0427538	0.013717
105	Ae_Cylindrica_560515	0.0808589	-0.00900031	-0.0268242
106	Ae_speltoides_2140001	-0.0423359	0.14236	-0.00303544
107	Ae_caudata_2090003_G10	-0.0226252	-0.0284736	-0.0422952
108	Ae_comosa_276970	-0.0141005	-0.0247254	-0.0423603
109	Ae_speltoides_2140010	-0.0433644	0.139847	-0.00486662
110	Ae_Sharonensis_584408	-0.0200108	-0.0299056	0.127353
111	Ae_speltoides_2140026	-0.0418014	0.141619	-0.00313179
112	Ae_Neglecta_491435	-0.0254704	-0.041384	-0.0495787
113	Ae_tauschii_AL8/78	0.195271	0.0378955	0.011405
114	Ae_Mutica_2130012	-0.0304412	0.0322005	-0.0278863
115	Ae_Biuncialis_550935	-0.0247009	-0.0414806	-0.0544846
116	Ae_tauschii_242	0.194615	0.0381793	0.0108359
117	Ae_Cylindrica_P95_90_1_1	0.079896	-0.00975222	-0.027966
118	Ae_Uniaristata_P95_86_1_2	-0.00975051	-0.0196927	-0.039435
119	Ae_comosa_551060	-0.0142607	-0.0245666	-0.0408502
120	Ae_columnaris_554_186	-0.0258997	-0.0423423	-0.0495973
121	Ae_Bicornis_2190001	-0.0175871	-0.0222727	0.131098
122	Ae_sharonensis_2170005	-0.020191	-0.0305641	0.125454
123	Ae_Vavilovii_2260001	0.0261376	-0.00681294	0.0478468
124	Ae_Umbellulata_2010010	-0.0282142	-0.0462915	-0.0609738
125	Ae_comosa_Bulgaria_46	-0.0139979	-0.0246562	-0.0412315
126	Ae_Sharonensis_584406	-0.0208376	-0.0307948	0.126066
127	Ae_Variabilis_P95_96_2_1_H15	-0.0258115	-0.0422038	0.0313119
128	Ae_ventricosa_2270003_H16	0.0821764	-0.00590763	-0.0233952
129	Ae_mutica_2130008	-0.0307469	0.0318039	-0.0295594
130	Ae_comosa_551044	-0.0142622	-0.0253873	-0.041033
131	Ae_Sharonensis_584414	-0.0201103	-0.0306554	0.126208
132	Ae_Kotschyi_226615	-0.0273664	-0.0433039	0.0288887
133	Ae_Biuncialis_GRC_12_C_04	-0.0243627	-0.0406981	-0.0534329
134	Ae_speltoides_2140018_H22	-0.0392299	0.13989	-0.00396472
135	Ae_triaristata_P95_92_1_1	-0.0224643	-0.0396945	-0.047797
136	Ae_juvenalis_276993	0.0254033	-0.0192362	-0.0155942
137	Ae_caudata_P95_87_1_1	-0.0223435	-0.0282353	-0.0419876
138	Ae_comosa_2110007	-0.0142097	-0.0248662	-0.0415275
139	Ae_Ventricosa_2270001	0.0820675	-0.00677976	-0.0245752
140	Ae tauschii 405	0.164505	0.019049	-0.00316085
141	Ae_columnaris_468281	-0.0251972	-0.041305	-0.0490118
142	Ae_mutica_2130014	-0.0318297	0.0317848	-0.0277469
143	Ae_speltoides_2140009	-0.0412483	0.140144	-0.00385439
144	Ae_speltoides_2140022	-0.04228	0.141705	-0.00558126
145	Ae_Searsii_2210001	-0.0172297	-0.0222276	0.130989
146	Ae_Peregrina_487277	-0.0273668	-0.0438424	0.0314256
147	Ae_Longissima_TL14	-0.0198982	-0.0308426	0.126059
148	Ae_tauschii_230	0.165314	0.0177812	-0.0041172
149	Ae_Markgraffii_551144	-0.0224596	-0.0278259	-0.040525
150	Ae_Sharonensis_584411	-0.0206103	-0.0307763	0.125563
151	Ae_speltoides_369585	-0.0424394	0.136868	-0.00242172
152	Ae_Longissima_TL21	-0.0170009	-0.0210929	0.129118
153	Ae_Ventricosa_2270004	0.0815869	-0.00688301	-0.025078
154	Ae_Peregrina_brachya_603247	-0.0274345	-0.0442802	0.0305307
155	Ae_Triaristata_2030004	-0.0221703	-0.0393645	-0.048166
156	Ae_triuncialis_486284	-0.0270859	-0.0426495	-0.0529137
157	Ae_Umbellulata_226616	-0.0272827	-0.0465285	-0.0625415
158	Ae_Sharonensis_584379	-0.0207066	-0.0308876	0.123876
159	Ae_Vavilovii_TZ01	0.0272543	-0.00994819	0.0473449
160	Ae_speltoides_393495	-0.0393207	0.137059	-0.00227246
161	Ae_columnaris_564179	-0.0247892	-0.04019	-0.0459379
162	Ae_searsii_599123	-0.0174814	-0.0223487	0.131519
163	Ae_Cylindrica_378188	0.0797609	-0.00902564	-0.0267849
164	Ae_triuncialis_227292	-0.0276035	-0.0444804	0.0286049
165	Ae_Umbellulata_554401	-0.0262337	-0.0446852	-0.0619229
166	Ae_juvenalis_266815	0.0249862	-0.019129	-0.0157406
167	Ae_mutica_2130004	-0.0305657	0.03161	-0.028766
168	Ae_Uniaristata_276996	-0.0103706	-0.020498	-0.0393457
169	Ae_mutica_2130009	-0.0303336	0.0307024	-0.0298198
170	Ae_mutica_2130001_K10	-0.0311695	0.031519	-0.0298541
171	Ae_Ventricosa_330493	0.081702	-0.0065253	-0.024436
172	Ae tauschii 392-4	0.164347	0.0190487	-0.00327894
173	Ae_Ventricosa_388753	0.0810361	-0.00619587	-0.023816
174	Ae_columnaris_2050002	-0.0279351	-0.0430929	-0.0545279
175	Ae_mutica_2130013	-0.0311047	0.0324504	-0.029307
176	Ae_sharonensis_2170001	-0.0187613	-0.0285431	0.124191
177	Ae_caudata_2050001	-0.0227311	-0.0288299	-0.0422294
178	Ae_speltoides_2140006	-0.0421567	0.141505	-0.00347054
179	Ae_Triuncialis_pericosa_227340	-0.0277063	-0.0430796	-0.0549539
180	Ae_speltoides_2140019	-0.0419838	0.14008	-0.00345835
181	Ae_speltoides_2140044_K14	-0.0416997	0.139255	-0.00248371
182	Ae_Peregrina_487202	-0.0272833	-0.0442246	0.0316806
183	TA1618_diploid	0.1986	0.0402279	0.0121043
184	Ae_Vavilovii_2260002	0.0281081	-0.00981303	0.0486216
185	Ae_Bicornis_2190003	-0.0186551	-0.0277975	0.110752
186	Ae_tauschii_402	0.1649	0.0184779	-0.00362858
187	Ae_Sharonensis_584409	-0.0205478	-0.0309073	0.125592
188	Ae_comosa_551038	-0.0143173	-0.0252205	-0.0421849
189	Ae_Umbellulata_554410	-0.0266375	-0.0449738	-0.0620899
190	Ae_comosa_551023	-0.0157875	-0.0269766	-0.0433092
191	Ae_Kotschyi_226617	-0.0273059	-0.0449287	0.0295314
192	Ae_Umbellulata_2010001	-0.0270322	-0.0459651	-0.0631231
193	Ae_Umbellulata_542377	-0.0258066	-0.0454476	-0.0607051
194	Ae_Peregrina_604158	-0.0273618	-0.0437292	0.0318737
195	Ae_Peregrina_604152	-0.0277935	-0.0441465	0.0315601
196	Ae_Umbellulata_486252	-0.0269189	-0.0459135	-0.0626409
197	Ae_Searsii_599146	-0.0182491	-0.0233261	0.127989
198	Ae_Variabilis_2070007_L15	-0.0271186	-0.0428867	0.0318073
199	Ae_searsii_P95-85.1-1	-0.0167859	-0.0218852	0.130866
200	Ae_speltoides_170204	-0.0387529	0.13805	-0.00139729
201	Ae_searsii_559148	-0.0175756	-0.0222445	0.130481
202	Ae_juvenalis_289577	0.0253229	-0.0193446	-0.0163007
203	Ae_caudata_P95-87-1.1	-0.0229093	-0.027778	-0.0412145
204	Ae_Bicornis_clae_47	-0.0189981	-0.0279153	0.111219
205	Ae_Triaristata_2040003	-0.0225481	-0.0396668	-0.04254
206	Ae_Peregrina_604167	-0.027862	-0.0439372	0.0306244
207	Ae_speltoides_2140008	-0.0428731	0.141393	-0.00341045
208	Ae_tauschii_Ent-323	0.165206	0.0175532	-0.00374814
209	Ae_Vavilovii_TZ02	0.0289446	-0.00994433	0.0485909
210	Ae_Variabilis_2070002	-0.0274785	-0.0438948	0.03135
211	Ae_mutica_2130005	-0.0302021	0.0327014	-0.0283961
212	Ae_mutica_2130011	-0.0321858	0.0315407	-0.0292959
213	Ae_Biuncialis_2060002	-0.023975	-0.0408181	-0.0549922
214	Ae_speltoides_2140002	-0.04184	0.141329	-0.00416031
215	Ae_Triaristata_2030006	-0.0221197	-0.0390585	-0.0479215
216	Ae_ovata_P95_95_1_1	-0.0244102	-0.040538	-0.0536004
217	Ae_speltoides_2140020	-0.0440027	0.139275	-0.00392968
218	Ae_Kotschyi_227435	-0.0277613	-0.0446697	0.0297014
219	Ae_tauschii_414	0.0810174	-0.0093521	-0.0267873
220	Ae_geniculata_287737	-0.024206	-0.0406838	-0.0537061
221	Ae_searsii_599149	-0.0176815	-0.0224273	0.130542
222	Ae_speltoides_TS11	-0.03695	0.135138	-0.00265832
223	Ae_Cylindrica_344778	0.0809825	-0.00933168	-0.0279949
224	Ae_Uniaristata_428234	-0.00911031	-0.0211148	-0.0391256
225	Ae_Cylindrica_2100001	0.0815922	-0.00927661	-0.0271369
226	Ae_tauschii_P95_81_1_1	0.1652	0.0174825	-0.00416328
227	Ae_Triaristata_2040004_N07	-0.0245649	-0.0418472	-0.0555554
228	Ae_geniculata_341797	-0.0266234	-0.0462037	-0.0597239
229	Ae_Triuncialis_483027	-0.0280016	-0.0431409	-0.0538936
230	Ae_Peregrina_604183	-0.0277397	-0.0443646	0.0303401
231	Ae_geniculata_170191	-0.0244367	-0.0407332	-0.0530471
232	Ae_speltoides_449340	-0.0409248	0.13507	-0.00434856
233	Ae_Sharonensis_TL02	-0.0276124	-0.0439509	0.0294533
234	Ae_Ventricosa_P95_89_1_1	0.0814857	-0.00700863	-0.0243718
235	Ae_triuncialis_2080013	-0.028231	-0.0438738	-0.0544122
236	Ae_Uniaristata_554420	-0.0104402	-0.0198854	-0.0391413
237	Ae_Sharonensis_JIC_AS00011_16	-0.0199113	-0.0298287	0.125605
238	Ae_columnaris_P95_93_1_1	-0.026087	-0.0423602	-0.0496274
239	Ae_Longissima_TL35	-0.0197153	-0.0293997	0.124673
240	Ae_comosa_551076	-0.0143422	-0.0250451	-0.0418505
241	Ae_Sharonensis_2170007	-0.020205	-0.030586	0.126886
242	Ae_Umbellulata_554399	-0.0272732	-0.0458916	-0.0631932
243	Ae_Searsii_599145	-0.0175841	-0.022085	0.128693
244	Ae_speltoides_2140028_O01	-0.0437083	0.140257	-0.00592912
245	Ae_speltoides_2140004	-0.0423973	0.141551	-0.00370463
246	Ae_columnaris_2050001	-0.0253922	-0.0408704	-0.0485554
247	Ae_umbellulata_560557_O6	-0.0269546	-0.0454914	-0.0633784
248	Ae_Uniaristata_554418	-0.0103829	-0.020296	-0.0391767
249	Ae_mutica_2130002	-0.0314489	0.0305618	-0.032531
250	Ae_speltoides_487238	-0.0401558	0.135241	-0.00234661
251	Ae_Crassa_2250002	0.0924979	0.00540648	0.00297086
252	Ae_mutica_2130007	-0.0303086	0.0313187	-0.0295681
253	Ae_speltoides_TS16	-0.0404512	0.138711	-0.00429957
254	Ae_Bicornis_2190002	-0.0244899	-0.0291213	-0.0428752
255	Ae_speltoides_2140040	-0.0413278	0.137931	-0.00196302
256	Ae_Ventricosa_clae_58	0.0812195	-0.00706332	-0.0248773
257	Ae_Searsii_2210002	-0.018093	-0.0228222	0.129461
258	Ae_triuncialis_486278	-0.0278442	-0.0435398	-0.0551154
259	Ae_sharonensis_2170001_O18	-0.0194254	-0.0299137	0.125617
260	Ae_Triaristata_2030001	-0.0222441	-0.0391993	-0.0478375
261	Ae_tauschii_431	0.164717	0.0183423	-0.00352745
262	Ae_Longissima_TL22_O22	-0.0197902	-0.0304469	0.126635
263	Ae_tauschii_336	0.195168	0.0381886	0.0123045
264	Ae_Comosa_2110001	-0.0230717	-0.0154898	-0.0337849
265	Ae_Variabilis_2070001	-0.0274708	-0.0438995	0.0308889
266	Ae_speltoides_2140041	-0.0278907	0.137131	-0.00276338
267	Ae_speltoides_369626	-0.0415347	0.140799	-0.00312649
268	Ae_tauschii_2220024	0.165829	0.022367	-0.00361397
269	Ae_speltoides_369666	-0.0419428	0.125332	-0.00715835
270	Ae_Umbellulata_2010002	-0.0270662	-0.0457346	-0.0633257
271	Ae_Speltoides_2140008_P09	-0.0425695	0.139607	-0.0041691
272	Ae_Kotschyi_276997	-0.0275407	-0.0442487	0.0301294
273	Ae_Kotschyi_TKK19	-0.0275781	-0.0443979	0.0285959
274	Ae_neglecta_PI_486253	-0.0245781	-0.040063	-0.0485891
275	Ae_Sharonensis_2170006	-0.0200126	-0.0305374	0.124964
276	Ae_comosa_551049	-0.0161616	-0.026059	-0.0351005
277	Ae_Kotschyi_227290	-0.0262895	-0.0435086	0.0292894
278	Ae_Speltoides_2140018	-0.0377845	0.115077	-1.84465e-05
