# Supplementary material for: Developing a High-Throughput SNP-Based Marker System to Facilitate the Introgression of Traits From Aegilops Species Into Bread Wheat (Triticum aestivum)
Source: Front Plant Sci. 2019 Jan 24;9:1993. doi: 10.3389/fpls.2018.01993 (PMC6354564; doi:10.3389/fpls.2018.01993)
Supplement: Supplementary file 4 [file Data_Sheet_4.xlsx]

## Sheet: Sheet1
Supplementary file 4. Chromosome locations of SNPs on the Axiom Wheat-Relative Genotyping Array.
probeset_id	Chromosome	Start
AX-94738431	6D	305179476
AX-95070086	3A	137582014
AX-94738437	3A	750407712
AX-94548655	2D	420896241
AX-94738450	1A	1236429
AX-95070098	2D	168131115
AX-94548666	2B	116324323
AX-94738469	4A	696005165
AX-95070111	3D	469488172
AX-94548676	5A	127987003
AX-95070122	3A	614797543
AX-94548681	7A	358977670
AX-95070136	6B	562557200
AX-94548690	1A	11729941
AX-95070149	2B	731311187
AX-94381313	3B	146180173
AX-94738533	Un	179845552
AX-95070160	6D	386932274
AX-95070162	1D	196625
AX-94381318	1B	683429332
AX-94381327	7A	645017394
AX-94548714	5D	221311138
AX-94738561	6B	539622085
AX-94381337	7A	189644340
AX-94738570	3D	329506203
AX-95070188	2B	665669003
AX-94548732	1A	68986984
AX-95070197	1D	294405287
AX-94738602	7D	54260765
AX-94381362	2B	777514167
AX-94381376	3B	224089560
AX-94548767	4D	23417564
AX-94381381	7D	13005210
AX-94738642	3B	571181715
AX-94548772	3B	132909239
AX-95070251	6B	77749701
AX-94381395	7B	546225197
AX-95070261	7B	527830912
AX-94548794	1B	15169586
AX-94738696	3D	464809197
AX-94548811	1D	431704756
AX-94381423	6B	135861601
AX-94738733	5B	658369974
AX-95070298	3D	374217762
AX-94548837	Un	28562603
AX-95070327	7B	483740743
AX-95070335	5D	445377262
AX-95070338	2A	692709098
AX-95070343	7A	561226205
AX-94381466	4B	149724062
AX-94381470	7B	111878068
AX-94381472	4B	338506335
AX-95070349	2D	522992691
AX-95070355	4B	574951034
AX-94738833	4A	59677475
AX-94381480	3D	468777177
AX-94738840	3B	371458448
AX-95070379	7B	432880965
AX-94738848	2D	317595250
AX-94548902	2D	218744841
AX-95070386	3B	147292289
AX-94738889	1A	119602986
AX-95070401	5D	122205666
AX-94738894	5D	69350866
AX-95070403	2A	612845217
AX-94381519	5D	518922016
AX-94381520	3A	44628788
AX-94548931	2D	608917777
AX-95070413	5A	172261995
AX-95070414	2D	422881944
AX-95070421	4D	29022876
AX-94738930	1A	369100316
AX-95070429	3B	183595091
AX-94738947	1D	329732123
AX-94738955	4D	132934811
AX-94548968	3D	374989449
AX-94381549	3A	737801527
AX-94548974	7B	231683612
AX-94738974	7B	108259381
AX-94381554	2A	21424285
AX-94548982	5A	466615866
AX-95070451	3B	199972587
AX-94548989	7A	4935243
AX-95070456	5D	564949444
AX-94739001	4A	380146929
AX-94381580	4A	148759201
AX-95070498	7D	135347639
AX-94381597	7D	475143056
AX-94549037	5A	376098453
AX-95070530	2B	180617098
AX-94549052	4D	461518208
AX-94549056	2D	402715388
AX-94549064	2A	13016125
AX-94381629	5A	687679478
AX-94549078	1D	178737443
AX-95070568	3B	271875672
AX-94739156	4D	369900814
AX-94381654	3D	272091317
AX-94549106	5A	583568554
AX-94739182	1D	208822816
AX-95070603	1B	416303115
AX-94549118	5B	387905633
AX-94548237	2A	297250291
AX-95070606	7D	615987973
AX-94739215	4B	406458119
AX-95070613	7B	498121217
AX-94739231	3B	114027305
AX-94739252	3B	402523939
AX-94549136	5D	351477479
AX-94549155	3A	56669346
AX-94739289	7B	110283405
AX-94549168	6D	306139383
AX-94381711	7A	214362619
AX-94549183	7B	498936905
AX-94381747	7D	435393470
AX-94739370	3D	115023824
AX-95070707	7D	486123644
AX-94739374	4B	469247717
AX-94549220	2D	436557860
AX-94739392	1B	80701087
AX-95070731	6D	463961407
AX-95070737	6D	266794509
AX-94381783	6B	117807235
AX-94381785	5B	629930738
AX-94381793	1D	143959973
AX-95070759	5B	122425610
AX-94739470	4D	16923812
AX-94381806	1D	139534528
AX-95070766	5D	231750390
AX-94381808	3A	746917300
AX-95070769	5A	599205238
AX-94381815	4B	23668209
AX-94549276	7A	53906044
AX-94381828	3A	375817070
AX-94739534	1B	530638408
AX-95070798	3B	744230856
AX-95070814	2A	692843985
AX-94381843	5B	298693067
AX-94739595	7B	481591190
AX-94381863	1A	10043755
AX-95070850	7B	382200516
AX-94381874	5D	276935742
AX-95070869	3B	147178165
AX-95070873	7D	556595218
AX-95070883	3D	94715683
AX-94381892	4B	570142409
AX-94739659	5B	501957856
AX-94739692	2B	35704895
AX-95070910	3A	614762707
AX-94549408	6A	153349513
AX-95070931	7B	417840662
AX-95070936	7D	42794562
AX-94549428	5A	422077791
AX-94381946	3D	496789624
AX-94739773	2D	35783281
AX-95070957	2D	4461413
AX-95070958	5B	540746897
AX-94381962	7B	134018025
AX-94381965	5A	654166088
AX-94549449	7B	320348353
AX-95070961	4B	266081347
AX-94549465	6B	21433332
AX-95070969	2D	87756078
AX-94549470	1B	332290422
AX-95070973	4B	142047296
AX-95070974	2A	516891443
AX-94739836	2D	585476905
AX-94739840	4D	7647861
AX-95070993	Un	66382785
AX-94549485	2D	482656725
AX-94739854	4B	173038876
AX-95070994	3D	39364839
AX-94739883	1B	633564161
AX-94739884	3D	6403099
AX-94549502	4B	548120655
AX-94549508	5D	478740213
AX-94739902	4B	60330281
AX-94549512	2B	607243383
AX-94382017	5B	704846881
AX-94382019	2A	640710504
AX-94739919	2A	12822399
AX-95071038	1D	307216832
AX-95071039	1D	457850349
AX-95071040	3A	739147650
AX-95071043	2D	36668603
AX-94382035	5D	304163808
AX-94739953	5D	44911578
AX-94739988	5B	709007892
AX-94740015	3A	389930949
AX-95071087	1A	497101012
AX-94382069	5B	74320
AX-94549577	4A	89419034
AX-94740046	5A	427001973
AX-94382081	7B	599384668
AX-94740104	1D	176913626
AX-95071138	6B	85788348
AX-94740109	4D	43652168
AX-94382116	2D	392695330
AX-94549641	2A	642909156
AX-94740137	Un	96344574
AX-94740157	3B	642814266
AX-94382138	5D	506086381
AX-94549663	4D	367046896
AX-94740186	7D	426959318
AX-95071183	5D	36765026
AX-94549674	5B	306443023
AX-95071186	2B	388116978
AX-94382154	5D	261990676
AX-94382165	6D	291959259
AX-94382187	1B	543324698
AX-94382192	6B	36228700
AX-94740280	Un	53937809
AX-94549725	3A	46715737
AX-94740298	4A	682985016
AX-94382206	7D	101423025
AX-94740313	7D	19948304
AX-94740336	4D	120832055
AX-94382232	Un	364768992
AX-94549759	2B	710897169
AX-94740392	1B	52762151
AX-94382271	5B	452231715
AX-94382278	4A	145346210
AX-94740443	1D	69788386
AX-94549826	6D	451036075
AX-94549829	7B	627944603
AX-94382293	7D	424052954
AX-94382303	7D	534335260
AX-94740490	1B	324342624
AX-94382320	7A	83580278
AX-94382334	3B	174390143
AX-95071379	3B	67317284
AX-94740580	2A	126248
AX-94740583	6D	104067241
AX-94740593	3B	112146186
AX-94549932	6A	551865158
AX-94740618	1B	423041242
AX-94740631	2A	97842221
AX-94549954	6B	77747509
AX-94740637	7B	478455641
AX-94740639	4A	739275621
AX-94549956	7D	483886685
AX-95071416	5D	539222660
AX-94382380	1B	598277530
AX-94549965	1B	646634933
AX-95071421	2D	624553000
AX-94382386	1B	113549340
AX-94549978	5B	351461147
AX-94382393	2A	490660999
AX-94549984	6A	596542821
AX-94549987	5A	219435037
AX-95071444	5D	517670072
AX-94382408	4D	301013042
AX-94740707	2A	706892722
AX-94740725	1A	260430567
AX-94382421	6D	386930165
AX-94740728	1D	396431974
AX-94740730	2B	779339594
AX-94382426	2B	727219729
AX-94740748	2D	556950205
AX-94740749	4B	20745896
AX-94550024	5D	412599631
AX-94550040	1D	290447479
AX-94382458	6D	402134241
AX-95071498	4A	544174595
AX-94740787	3B	766756282
AX-94740791	6D	34346005
AX-94740795	7B	536653492
AX-94550063	4D	391034582
AX-94740822	4A	629862872
AX-94550068	6B	227639316
AX-94382492	3D	554963650
AX-94550085	4A	352276683
AX-95071554	7D	51690434
AX-95071567	5A	555675881
AX-94740912	4B	128541830
AX-94740931	1A	23914145
AX-95071584	5D	41604341
AX-94381201	4D	469584330
AX-94740945	7D	410861665
AX-95071596	6D	17502524
AX-94550124	1D	262247479
AX-95071605	3D	143455897
AX-94382560	4B	267653542
AX-94382563	7A	427739499
AX-95071646	3D	369463383
AX-94550175	2A	727186736
AX-94741035	5A	460516944
AX-94550177	3D	21825976
AX-94741079	2A	642909138
AX-95071674	1D	106838760
AX-94550198	3A	63837353
AX-94741120	7A	473164100
AX-95071684	5B	675882578
AX-94550210	6A	449693779
AX-95071694	6B	69462260
AX-94741140	4D	446143825
AX-94741152	7D	365274891
AX-94382622	2D	24921037
AX-94550235	3B	64907168
AX-94550237	2D	431517593
AX-94741192	1D	3092872
AX-94382640	4B	64455306
AX-95071727	5A	569654763
AX-94741200	4D	444873741
AX-95071731	1D	455789532
AX-95071735	5D	14117387
AX-94741214	7D	500919835
AX-95071756	1B	195255314
AX-94550278	5D	336224454
AX-94550289	5A	645004794
AX-94550301	6D	186548316
AX-94382705	4D	46034086
AX-95071837	5D	36481039
AX-94550351	5D	114011266
AX-94550352	1B	349110883
AX-94741380	1D	2111193
AX-94382731	5D	287305288
AX-95071868	2B	249198160
AX-94382740	6D	380570425
AX-94382746	2A	3431346
AX-94550368	5B	704759661
AX-94741407	6D	31817717
AX-94382761	1A	357012206
AX-95071905	5D	15371827
AX-94741448	3A	144165400
AX-94741453	6D	438931472
AX-95071920	5B	695971000
AX-95071924	5A	206719253
AX-94550399	4D	173573430
AX-94382777	2D	160614433
AX-95071941	5A	392675510
AX-95071943	6D	420737549
AX-95071947	5A	644135891
AX-94550422	2D	24702126
AX-94382788	5A	440264225
AX-94550424	1A	385483836
AX-94741515	1D	403560880
AX-95071988	7A	222865750
AX-94741588	1D	483691146
AX-95072014	2B	716780332
AX-94550488	4D	498398010
AX-94550490	6B	662888397
AX-94382848	2B	142675883
AX-94382850	5D	440372751
AX-94382855	7D	375923210
AX-94382871	7A	232680684
AX-94382874	2B	248658017
AX-95072035	5B	704303834
AX-94382883	4D	485783148
AX-94550509	3B	199665528
AX-94382888	2A	81007723
AX-95072050	7D	591403389
AX-94550521	5D	528838612
AX-94741683	3D	142472415
AX-94741691	7A	32590361
AX-95072063	6B	46960200
AX-94741720	Un	17624679
AX-94382911	1A	560930611
AX-94382913	1B	444154164
AX-94741727	3A	43285525
AX-94550546	4D	449729917
AX-94741762	3D	152478145
AX-94741764	4D	259846198
AX-94741813	7B	730133135
AX-94382971	5D	408965634
AX-94382976	Un	478270088
AX-94382977	2D	62593216
AX-94550634	5B	270674583
AX-94550641	1B	627404404
AX-94741883	2D	155450613
AX-94741906	1B	106491581
AX-94383008	5D	464067635
AX-95072184	6D	176480907
AX-94741930	1A	277740346
AX-94741932	4A	512539670
AX-94741934	4D	65179568
AX-94741939	1B	666472226
AX-95072201	1D	345708721
AX-94383038	3B	343473120
AX-95072207	2A	240803590
AX-94550681	3B	181014249
AX-95072211	2D	318715409
AX-95072213	4A	151304114
AX-94741975	4A	567701757
AX-94741978	3A	631584190
AX-94741981	5D	193130506
AX-95072226	2D	467240785
AX-95072232	7B	64983908
AX-95072247	5D	408969955
AX-94742045	3D	196916670
AX-94742053	5A	48890519
AX-94550733	2B	780818916
AX-94742064	3B	584659002
AX-94550754	7D	391539574
AX-95072295	4B	463211184
AX-95072305	4A	90887360
AX-94383116	1B	667637937
AX-94383123	3D	86930563
AX-94742123	2A	28523414
AX-95072316	3B	90068209
AX-94742141	2B	193136803
AX-94550793	5A	450465341
AX-95072337	3B	125933975
AX-94742181	2D	181595184
AX-94383163	3D	54636757
AX-94550826	6B	515576299
AX-94550831	1D	55670038
AX-94550832	6A	263907274
AX-95072357	4B	95671764
AX-94742224	2D	357698203
AX-94550846	3B	679600037
AX-94742248	2D	339225662
AX-94550849	7D	614496127
AX-94383183	7B	704076464
AX-94383186	4B	579391879
AX-95072375	2B	154504011
AX-94383197	7D	222463716
AX-94742272	7B	323131103
AX-95072385	1B	58609405
AX-94742292	1D	111547651
AX-94742294	2D	218046013
AX-94383213	5A	698630791
AX-94742312	1B	60084736
AX-94550890	2B	786226950
AX-94383218	2D	15196916
AX-94742326	5D	336050616
AX-94550894	3B	612311439
AX-94742329	7B	297138898
AX-94742330	5A	493860524
AX-95072415	1B	92598440
AX-94742356	1B	136544380
AX-94742359	1B	11634374
AX-95072421	5A	524721640
AX-94383247	1B	17091493
AX-94742378	5D	228552456
AX-94550928	3B	267590122
AX-95072430	1D	418306707
AX-94742389	7D	588654928
AX-95072435	3D	574781307
AX-94742402	3D	527133980
AX-94550939	7B	79362278
AX-94550940	4B	23406259
AX-94383271	4D	281289407
AX-94550963	4B	27110098
AX-95072463	2B	718584965
AX-95072489	6A	143133157
AX-94383307	3A	55743541
AX-95072500	4D	297930506
AX-94383337	7D	59048424
AX-94742553	2D	117840146
AX-94383348	4A	541340720
AX-95072538	5A	425987293
AX-95072546	7B	699804384
AX-94551035	4D	17251509
AX-94742594	2B	21939341
AX-94742600	2D	31846383
AX-95072555	1B	529914211
AX-95072567	5A	645002621
AX-95072569	7D	64221904
AX-94383393	1B	376125271
AX-94551066	2A	66800204
AX-94383400	3D	158080577
AX-94742667	7D	632288903
AX-94742681	2B	6451037
AX-95072616	2A	628736792
AX-94383419	5D	457680325
AX-94383420	1B	287734316
AX-94383424	4A	111167540
AX-94742709	4B	471333639
AX-94551106	2D	2479130
AX-94742725	7D	411000014
AX-94383434	3D	337534120
AX-94551113	7B	13704121
AX-95072633	2B	227085507
AX-94551129	2D	473274683
AX-95072648	5B	708407358
AX-94383457	7A	700602776
AX-94383458	2B	97932169
AX-95072655	3B	160407301
AX-94383464	4B	97924240
AX-94742784	3B	438473703
AX-94383467	4D	262651722
AX-94551143	1B	542456468
AX-94551146	7D	155789757
AX-94742786	5D	341025401
AX-94742810	4D	498613291
AX-95072671	2B	214004418
AX-94551182	7D	102728525
AX-94742843	4B	437073413
AX-94742844	3B	146179272
AX-95072688	1B	584476800
AX-94551194	7B	238502665
AX-94551197	3D	609095291
AX-94551199	4B	641268014
AX-94742862	7B	154745406
AX-94742868	4D	371793368
AX-95072702	1D	427478151
AX-94383514	5B	657714488
AX-94742887	3B	684874819
AX-94383516	7B	149583040
AX-94742891	3B	573775242
AX-95072716	3D	410522121
AX-94742906	1A	11467478
AX-94383536	7B	245797728
AX-94742948	7D	16104379
AX-94742957	2A	671711834
AX-94551252	2A	770023254
AX-94551259	6A	143495527
AX-94743004	3D	587955696
AX-94743014	5B	542953398
AX-94551280	2A	734574492
AX-94551285	6A	319201863
AX-94551299	5D	420871045
AX-95072801	1D	205481951
AX-94743081	4D	498613431
AX-95072815	7A	495091663
AX-94383603	5B	693856386
AX-94551315	6D	394622794
AX-95072823	1B	403795218
AX-95072825	5D	529458868
AX-95072827	3A	433409062
AX-94743106	7D	104642306
AX-94551336	2A	14967796
AX-94743140	3A	646125824
AX-95072850	2A	566874369
AX-95072851	3B	405800705
AX-95072852	5D	34068203
AX-94743146	1B	427541595
AX-94743174	1B	667368231
AX-94743175	3A	393913419
AX-95072872	2B	140846345
AX-94551362	2B	553167717
AX-95072877	4B	358481355
AX-94383658	3D	490847307
AX-94383664	2D	406209914
AX-95072895	7B	196973834
AX-94551388	7D	34185462
AX-94551389	2D	457409878
AX-94743243	2D	591022998
AX-94743244	6A	552761541
AX-94743247	6B	570976790
AX-95072914	3D	473466585
AX-94551418	5D	543857271
AX-94383710	2B	133704933
AX-94551430	6D	166762139
AX-95072934	7B	164049922
AX-94383718	1A	49591792
AX-95072948	2D	173003364
AX-94551460	1A	49484152
AX-94551466	2D	65537127
AX-95072982	2D	183377515
AX-94551478	7B	40655108
AX-94383756	1D	335585315
AX-94383761	5D	432513483
AX-94743458	2A	2658242
AX-94383778	7A	93006160
AX-94743470	2D	344969616
AX-95073034	1A	402619523
AX-95073037	5B	53657683
AX-94743477	4A	744498637
AX-94383794	4D	470508678
AX-95073050	5A	353571417
AX-94383805	6B	310214970
AX-95073054	2D	423877848
AX-95073057	1A	396019554
AX-94551555	3D	346070110
AX-94383824	2D	212927909
AX-95073074	5B	285939091
AX-94743565	4D	23323476
AX-94743570	7D	634649871
AX-94383838	7B	483748431
AX-94551576	6B	593363013
AX-94743588	3D	461220567
AX-94551577	5D	76242087
AX-94551580	6D	47800954
AX-94743593	3D	91368130
AX-94551587	4D	323606723
AX-94551591	2D	584312290
AX-94743624	2D	10832120
AX-94551601	6A	90032542
AX-94743631	1B	656583578
AX-94551602	3D	399383806
AX-95073120	3D	173619455
AX-95073122	2A	525601490
AX-94743652	5A	481891235
AX-94551616	5B	531542288
AX-94743655	1B	559454759
AX-94383872	7A	127278142
AX-95073130	6A	53117147
AX-94383874	7D	602049077
AX-94551628	7A	268107830
AX-95073149	1B	626122251
AX-94743721	3B	43013190
AX-94383901	2D	249195386
AX-95073162	4D	6424985
AX-94743741	2A	576219754
AX-94743744	7B	713260308
AX-95073169	2D	213709591
AX-94551677	3B	115067783
AX-94743767	7D	234075874
AX-94383926	7B	363879479
AX-94743792	1A	99864559
AX-95073196	1D	402830359
AX-95073207	3B	9442194
AX-94743825	5B	534364451
AX-95073213	7D	423541198
AX-95073214	2A	704758658
AX-95073230	5D	443008612
AX-94383982	6D	18014133
AX-95073239	7D	140272163
AX-94743877	2D	405418139
AX-94551747	5A	611038814
AX-94743899	3B	67317545
AX-94551749	1A	476612546
AX-94743914	3D	463088905
AX-94551764	1D	310816217
AX-94743943	5B	467511152
AX-94551784	2D	564677028
AX-94551787	3B	141504924
AX-95073291	2A	129100091
AX-94743953	1A	31679553
AX-95073292	Un	93696676
AX-95073300	5B	704724275
AX-94384046	1D	212507124
AX-94384047	3B	132445979
AX-95073303	7B	151403203
AX-94743979	3D	371901167
AX-95073311	4A	717758793
AX-95073318	1A	119089600
AX-94551821	1A	168335033
AX-94744011	5A	567525061
AX-94384063	2B	248155597
AX-94744014	4D	439779617
AX-94744018	2A	89768133
AX-94384076	7D	616212170
AX-94744048	3D	394064112
AX-95073339	5B	660201120
AX-94384089	1B	671390380
AX-94551853	4D	64403387
AX-94384091	7B	458814028
AX-94744084	6B	75267368
AX-94551877	Un	75495746
AX-94384118	3A	61348591
AX-94384124	3D	454007212
AX-94551903	7D	527684038
AX-94384139	7B	78553634
AX-94551918	2A	607827155
AX-94744170	6B	444684223
AX-94744178	1D	139538746
AX-95073416	7A	354357281
AX-94551950	2D	110667263
AX-95073432	3A	603427209
AX-94744225	6D	36776304
AX-94744229	2D	315986055
AX-94744239	5B	387904137
AX-94551958	7B	445263572
AX-94744248	2D	61979497
AX-94384185	5D	480709684
AX-95073451	3B	789758836
AX-94384196	7B	15593557
AX-95073459	5D	557037999
AX-94744297	7D	65450967
AX-94744306	2B	742465816
AX-94384226	3D	555150709
AX-94744341	3D	7530354
AX-94384236	4D	70355271
AX-95073495	2B	445686309
AX-94384244	5D	69958336
AX-95073502	4D	369900785
AX-94744372	4B	660847967
AX-94384258	4B	549140375
AX-94744389	5D	26791248
AX-94744400	3B	684874847
AX-94384289	2D	601183779
AX-94744416	6A	465936010
AX-95073542	7A	700202368
AX-95073544	2A	17040831
AX-94552078	3B	388410447
AX-94744428	4B	122559136
AX-94384305	4B	668987302
AX-94744448	3D	168189164
AX-94552094	7B	321186741
AX-94744462	5A	698510318
AX-94744467	7A	14906915
AX-95073567	7B	643990189
AX-95073577	5B	337190984
AX-95073579	7D	222091980
AX-95073580	5B	459557927
AX-94384333	6B	389239293
AX-94384334	3A	430790303
AX-94744504	1D	222017953
AX-94384340	7B	579413353
AX-94384343	7D	378451331
AX-94384346	3D	449124673
AX-94384347	1A	277233085
AX-95073609	1B	662302942
AX-95073610	5D	188335799
AX-95073613	3D	363072841
AX-95073618	5D	546652348
AX-94552152	1D	32544546
AX-94744547	3D	64476965
AX-94552155	2D	589496997
AX-95073638	5D	459064924
AX-94552164	6D	357005506
AX-94744564	7A	474451465
AX-94552167	3A	642959171
AX-95073655	2B	584116493
AX-94384391	2D	448121592
AX-94384399	6A	420091739
AX-94552194	5B	191959497
AX-94384404	5A	502295209
AX-94552196	3A	58549906
AX-94384407	3D	23064027
AX-94384419	3B	162292300
AX-94744629	6A	587556703
AX-94744635	1D	441070012
AX-94744640	4D	403570443
AX-94384430	5D	116977177
AX-95073684	7B	653140765
AX-94384437	7D	629337908
AX-94384446	3D	302530248
AX-95073693	7B	453092197
AX-94744667	2B	98254512
AX-94384453	3D	587601623
AX-94744684	7D	601021132
AX-94384455	4B	374718749
AX-95073700	5B	572524505
AX-94744691	4B	538998301
AX-95073705	7D	148097160
AX-94552239	2B	754650437
AX-94744703	2D	520647750
AX-94744723	6A	158920438
AX-94384473	4A	90888102
AX-94744751	3D	155556888
AX-95073737	7D	252496017
AX-94744756	1A	490723896
AX-95073744	5D	289688040
AX-94744781	5D	114003911
AX-95073758	2A	652290198
AX-95073763	3B	377077749
AX-95073770	5A	466573911
AX-94744808	3B	716784714
AX-95073779	2B	77488335
AX-94744818	2D	360488283
AX-94744826	Un	32445687
AX-94552310	7B	153411140
AX-95069149	1A	136552297
AX-94552318	7A	22893925
AX-94744850	2D	14944820
AX-94744851	5D	460758912
AX-94744852	2A	468305274
AX-94384531	7B	182116328
AX-94552325	1B	642085372
AX-94744874	4B	517758043
AX-94744880	7D	227960968
AX-94744886	7D	12890031
AX-94384547	6D	327005224
AX-94744890	6D	437165863
AX-94552362	4A	407464634
AX-94744922	5D	471045459
AX-94384564	2D	564677803
AX-95073852	7B	483749032
AX-95073854	2A	652333558
AX-94552384	1B	74490545
AX-94744945	7D	266336344
AX-94384581	3D	368965271
AX-95073873	7D	431576871
AX-94744970	2D	233397694
AX-94744972	4B	45510374
AX-94384597	4D	97969342
AX-94745037	3A	657935258
AX-95073912	3D	39387520
AX-94745043	7D	532582268
AX-95073914	7B	370237623
AX-94745056	5A	598852629
AX-95073927	5D	506075413
AX-94745091	2D	314353190
AX-94384640	7A	608332493
AX-94552474	2D	600438225
AX-95073960	3D	396612236
AX-94745119	6A	495451490
AX-94745126	1D	320394460
AX-94745127	3D	280289567
AX-94384663	3B	813879362
AX-95073967	6B	438295328
AX-95073975	3D	379235317
AX-94384677	2B	429140809
AX-94384679	2D	564083753
AX-94552509	5A	683381315
AX-94745170	1B	52761905
AX-94384691	7B	660198912
AX-94384693	4D	91056644
AX-94384695	2D	87736196
AX-94745195	6D	410115988
AX-94745206	2D	527910256
AX-94384707	7B	700789597
AX-94745249	3B	175268058
AX-94384726	7A	592834041
AX-94745265	6D	345391206
AX-94745279	2A	497441625
AX-94745283	7D	75288262
AX-94745286	2B	539476876
AX-94552575	5D	500978857
AX-94745302	1D	130312617
AX-94745303	7B	322636251
AX-94384752	4B	90458212
AX-94384755	2B	454328041
AX-94552592	4A	92217543
AX-94745332	3A	597267882
AX-94745350	7B	701143694
AX-94552616	6B	703146515
AX-94745367	4A	631642661
AX-94745381	5B	671238625
AX-94745409	3D	107428891
AX-94384809	1D	10170446
AX-94745448	2D	630397755
AX-94552675	6B	595953699
AX-95074133	2B	160407356
AX-94745474	4D	87546864
AX-94384849	1B	218119545
AX-94552714	1A	89751021
AX-94552724	2D	561341311
AX-94552729	6B	625378939
AX-94745571	1A	504866035
AX-94552735	2D	357707349
AX-94552746	2A	735315212
AX-94745597	2B	132282104
AX-95074217	7D	520818110
AX-94745602	4A	476980049
AX-94384894	7A	547039462
AX-94745617	4A	606586824
AX-94552758	1B	158031048
AX-95074241	7A	343762799
AX-95074245	5D	128641536
AX-94384908	3A	157044061
AX-95074249	5D	536540074
AX-94552786	3D	586204032
AX-94745686	3D	42493568
AX-94745693	6D	353095836
AX-94552795	2D	141476747
AX-94745714	6B	37250935
AX-94552807	7B	33082716
AX-95074278	1D	314419353
AX-94745732	4D	115056409
AX-94384949	6B	487786021
AX-94384968	6B	35365727
AX-94552837	7A	133601173
AX-94745781	7D	333641087
AX-94745783	3D	565093082
AX-94552848	2B	680198336
AX-94384985	6D	115051068
AX-94385002	1D	335359370
AX-94552873	1B	199257925
AX-94745845	5D	45174621
AX-94745858	6D	466551282
AX-94745884	7B	64112019
AX-94385022	1D	212507060
AX-94745890	6B	15786549
AX-94552903	Un	480250033
AX-94552905	7D	486060767
AX-94745901	4A	476978999
AX-95074384	Un	93689350
AX-94385041	2D	330736844
AX-94552919	6A	442401834
AX-94552923	3D	504065017
AX-94745952	2A	583842221
AX-94745957	2D	114547309
AX-94552941	5A	329379442
AX-94745986	2D	584312779
AX-94745991	5D	379790581
AX-94552955	1D	73730195
AX-94746014	4A	673443220
AX-94385077	2A	49173134
AX-94552964	7A	644953564
AX-94385078	2A	467693384
AX-94746025	5A	611560767
AX-95074428	1B	517976329
AX-94746035	5A	659725741
AX-94552976	3D	97913487
AX-94746048	5D	445378467
AX-94552981	4A	96021425
AX-94385091	2B	514345763
AX-94746069	4D	468210479
AX-95074445	3A	625265809
AX-95074456	2B	164939057
AX-94746098	4A	481415133
AX-94385105	6D	386220795
AX-95074471	7A	25265614
AX-94553009	1A	469186654
AX-94746124	6A	389958091
AX-95074482	3D	48368708
AX-94385116	3A	700809198
AX-94746152	2D	558665865
AX-94553019	3B	77313597
AX-94746163	3B	213170911
AX-94385128	4D	460990106
AX-94385142	3B	419852796
AX-95074524	3B	615941113
AX-94746192	4B	503564881
AX-94746201	5A	390164441
AX-94553052	2A	598616142
AX-94385153	5D	109815710
AX-95074539	2D	377509857
AX-94553058	7D	182973868
AX-94553062	7D	484319222
AX-94746229	4A	48297782
AX-95074553	2B	41960920
AX-94746239	1A	48845389
AX-94385175	7D	629787058
AX-94746242	6D	54150651
AX-95074561	4B	152089288
AX-94746260	4D	380294827
AX-94746273	3D	336846216
AX-94385192	1D	480575767
AX-94385196	2A	775619893
AX-94553089	1D	10433048
AX-94385206	7A	559315657
AX-94746306	5D	477329742
AX-94746312	6D	59337301
AX-94385211	5A	653693258
AX-94746328	4B	492224799
AX-95074602	1A	400551297
AX-94553117	3D	522959528
AX-95074611	3D	7228686
AX-94553123	4B	175563570
AX-94553128	7D	531015271
AX-94746353	4B	99431145
AX-94746357	7B	283075735
AX-94746368	3B	690717519
AX-94553140	6D	155543067
AX-95074630	5D	5118808
AX-94746376	5B	425669637
AX-94385236	4A	69980469
AX-94746382	1B	20566447
AX-94553153	1B	447606909
AX-94746396	7B	372022102
AX-94553166	3D	196950850
AX-94553173	6B	634332061
AX-94553177	3D	39539162
AX-94553178	4D	4773038
AX-94746435	3B	671469694
AX-94553193	3B	716782117
AX-94746454	1B	61687885
AX-94385294	1A	575660004
AX-94385296	4A	659470250
AX-95074684	4B	640313002
AX-94746489	2A	50917058
AX-95074702	2D	545855642
AX-94746515	6D	417754849
AX-95074710	1D	176353175
AX-94385332	2D	601414323
AX-94553222	3B	380458629
AX-94385333	7A	624570167
AX-94385334	6D	145461154
AX-94553225	2D	102941221
AX-94553229	3D	433421578
AX-94385344	7D	204195704
AX-94385349	6B	708026583
AX-94746568	2D	590678003
AX-94746569	2D	151485235
AX-94385358	5D	295071173
AX-94385363	5B	665986537
AX-94746592	2A	67980528
AX-95074753	1D	50193883
AX-94553261	5D	513975672
AX-95074770	2B	608942264
AX-94746618	6D	122256700
AX-95074774	7A	482411742
AX-94385384	2D	89424919
AX-94553279	6A	568494893
AX-94385386	3B	260490366
AX-94553281	6D	398740612
AX-94553282	2D	532179886
AX-94553283	2A	13408670
AX-94553284	3D	607880922
AX-94746648	2B	22318060
AX-95074789	5B	101408567
AX-94746668	3D	342527640
AX-94746675	7D	397536372
AX-95074805	2B	690033572
AX-94746690	4B	351609416
AX-94746693	6D	445793364
AX-94385411	Un	69092538
AX-94553336	2B	305313824
AX-94553338	7D	54321812
AX-94746723	2B	665669464
AX-95074839	6B	239869136
AX-94746746	5D	342955889
AX-94746754	7B	667711234
AX-94553358	3D	544070721
AX-95074856	3D	591887345
AX-94385438	1A	544180697
AX-95074870	3B	630167664
AX-95074877	6B	471503766
AX-94385484	7B	342102812
AX-94553420	6B	548114143
AX-94553426	2A	540847705
AX-94746867	7D	621602894
AX-95074927	7D	407042160
AX-94385497	2D	459849839
AX-94746890	7B	218535706
AX-94746894	5D	495025993
AX-94553453	3B	487950335
AX-94553462	2D	55369844
AX-94553464	2A	83826471
AX-94385520	1D	378104854
AX-94553479	4B	428700780
AX-94553482	1D	445195793
AX-95074965	2D	360488205
AX-94385526	6D	355857547
AX-94553499	1D	424743008
AX-94746942	3D	184582513
AX-95074982	1A	557680166
AX-95074995	3D	524882956
AX-94553531	1D	426181253
AX-94385563	2D	72172076
AX-95075013	2D	131361203
AX-94747015	4D	97718701
AX-94553543	2B	197147571
AX-94385570	1D	2115997
AX-95075037	3A	64787253
AX-94747052	1B	8676756
AX-95075042	7D	154137988
AX-94385584	5B	680611549
AX-94385590	4A	125029995
AX-95075063	7D	199294853
AX-95075067	2D	590409862
AX-94747112	7B	528739959
AX-94553589	7B	595419286
AX-94747118	2B	525519536
AX-94553596	3D	434218858
AX-94553598	5D	498729965
AX-94747132	7B	657896197
AX-94747136	1D	221124020
AX-94385623	2D	120972995
AX-94747151	2A	87884253
AX-94385638	5A	575699900
AX-94747165	6D	360681940
AX-95075112	7B	73179698
AX-94385653	2D	296852674
AX-94385654	5D	158804675
AX-94747180	4B	564394023
AX-95075129	Un	91949465
AX-94553636	3D	554967647
AX-95075134	7B	368598737
AX-94747218	3B	124564293
AX-94747219	7A	567504289
AX-94747221	3B	149860518
AX-95075156	5D	434481725
AX-94747261	1B	9598591
AX-95075166	6B	173577617
AX-94747265	6B	29849717
AX-95075169	Un	111479614
AX-94553665	2A	555266581
AX-94747281	4D	498761446
AX-94553671	1D	93126312
AX-95075178	2D	494642818
AX-94385709	1D	364769856
AX-94747305	2D	156594059
AX-94747313	2D	2470356
AX-94747327	4D	11665599
AX-94553693	5D	43327580
AX-94553696	5A	99416160
AX-95075203	2D	449554119
AX-94553706	3A	518900180
AX-94747349	1B	447713305
AX-94385740	7D	83042035
AX-94553721	2D	111151472
AX-94747366	1D	262288300
AX-94385759	1D	63418776
AX-94747389	2B	428706800
AX-94747406	4D	60177355
AX-95075254	7B	708077365
AX-94553756	2D	119067377
AX-94747429	5A	503521266
AX-94747431	5D	270262548
AX-94747439	7B	220108284
AX-94747442	5A	660444779
AX-95075273	6A	515643139
AX-94747448	6B	678738774
AX-94747458	1B	510236797
AX-94553772	2D	382180585
AX-94747499	1A	490724719
AX-94747503	5D	528979674
AX-94385810	6D	5174377
AX-95075322	4B	586575875
AX-95075332	7A	625567348
AX-94747566	7B	537547982
AX-94747571	5A	667302498
AX-95075346	2D	527388457
AX-94747612	1A	283454405
AX-95075382	6D	97910047
AX-94385855	5D	261989495
AX-94747659	4B	520225603
AX-94385868	2B	726548077
AX-94385873	7D	288416275
AX-94747684	2B	773142027
AX-95075421	7A	83580257
AX-94553897	4A	207382083
AX-94553899	2A	704764117
AX-95075434	3D	421322971
AX-94747714	6A	475262816
AX-94747728	2D	612342872
AX-94385898	6A	603298399
AX-95075471	5A	567525907
AX-94553932	5D	464067277
AX-94553934	3D	513894248
AX-94385915	3A	694236246
AX-94385921	4D	494112899
AX-94747789	5B	629985928
AX-94747793	5B	571556558
AX-94747795	4D	409640852
AX-95075490	2A	445711419
AX-94553958	7B	475640252
AX-94747831	6A	553940961
AX-94385943	2A	85599009
AX-94553964	1B	555065512
AX-95075503	5B	647897059
AX-94553966	3B	139761035
AX-95075504	6D	36818655
AX-95075507	7A	20659981
AX-94747848	7A	58792301
AX-94747866	7D	560663144
AX-95075537	1D	443822198
AX-94553997	3B	736650421
AX-94385983	5B	619854459
AX-95075549	1B	500802812
AX-94747907	4D	362789075
AX-94747917	5D	502030947
AX-94747918	5D	336223567
AX-94554011	4B	102461309
AX-94747939	7D	58825384
AX-94554023	2D	172405687
AX-94386004	5A	262351687
AX-94386009	3D	401000967
AX-94747976	7D	104854211
AX-95075588	3B	440074046
AX-95075590	4D	11711446
AX-94386026	2B	350202519
AX-94554070	3D	41697029
AX-94748018	5A	178277024
AX-95075607	7A	435650794
AX-94554079	3A	91764217
AX-94554080	3A	368533799
AX-94748047	3B	626985062
AX-94554095	4D	421530805
AX-94386061	7B	624311354
AX-94554106	5B	125256642
AX-94386066	7D	232765975
AX-94386070	7B	245043676
AX-94554127	4A	52617228
AX-94748137	2B	109930943
AX-94554139	Un	51857631
AX-94748151	1D	366243293
AX-94748173	6D	405482840
AX-94748181	2B	751261557
AX-94748186	3D	469384837
AX-94748200	4D	43652058
AX-94748205	3B	672359852
AX-94386132	7D	508569516
AX-94748225	3B	108577116
AX-95075712	2B	695374406
AX-94554202	7B	162112804
AX-94554211	5D	41604250
AX-94386154	2D	119376425
AX-94748261	5A	64657056
AX-94386164	3A	12441005
AX-94386177	4D	502776730
AX-94748288	5A	629698689
AX-94748289	7B	102210617
AX-94554237	2D	405408224
AX-94748306	4B	605828971
AX-95075769	7A	171311726
AX-94748328	4A	71256611
AX-94748335	2A	665706549
AX-94748351	2A	577305064
AX-94386205	3D	368890835
AX-94554270	3A	246085000
AX-94554274	2D	196350757
AX-94748368	4A	579855027
AX-94554275	7D	464043131
AX-94748384	4D	30278785
AX-95075808	2B	421709093
AX-94748397	6B	453928342
AX-94554299	2D	558665935
AX-94554302	2A	15452519
AX-95075817	1B	166312899
AX-94748430	4B	105959284
AX-94748438	7D	188250027
AX-94386256	6A	578514006
AX-94554322	1B	356941494
AX-94386259	6D	78268155
AX-95069158	5D	447894518
AX-94748470	1B	687505431
AX-94554346	4B	112356053
AX-94748473	5A	33183000
AX-94554350	7D	412834822
AX-95075881	2D	542188431
AX-94748504	1B	109454086
AX-95075884	7D	80740094
AX-94554369	1B	98448027
AX-94748518	5D	351478674
AX-94554379	7D	593135179
AX-94386321	6A	63121790
AX-94554403	2B	6531361
AX-94748581	6B	710006027
AX-94386335	1D	283570863
AX-95075927	5B	566967687
AX-94386338	2B	329138102
AX-94748589	1D	106237522
AX-95075934	3D	408324569
AX-94748610	4D	84801345
AX-94554423	1B	455728940
AX-94554424	7D	505559732
AX-94554448	3D	418404111
AX-94554455	5D	77580237
AX-94748655	5D	320311507
AX-94748673	2D	13066432
AX-94386391	2A	589005244
AX-94554467	6D	382350820
AX-95075989	7B	1154989
AX-94748697	5A	402455998
AX-94554486	5D	356691804
AX-94386408	7D	387170491
AX-94748734	3B	539659880
AX-94748736	1B	168336987
AX-94748739	6D	354923223
AX-94748750	2D	272421850
AX-94554516	2D	2362967
AX-94748768	5D	445201322
AX-95076032	3D	123292905
AX-94748780	2B	197704419
AX-94386435	2B	330443927
AX-94748784	6D	53132898
AX-94386437	7A	174820679
AX-94748788	6B	312249160
AX-94748810	7B	720187048
AX-95076053	4B	184301724
AX-94554546	3B	438071433
AX-95076055	1D	48862872
AX-95076056	4A	597693270
AX-95076058	3D	39539473
AX-94554552	2B	715029597
AX-94554561	1D	24208486
AX-94748868	7D	29823747
AX-94748874	7B	387620466
AX-94748876	5A	574866874
AX-94748890	7B	741664658
AX-94554583	5D	524599891
AX-94748898	6D	31817870
AX-94748901	3B	367717235
AX-94748906	2B	161024455
AX-94748940	7A	54948545
AX-94554609	7B	588352632
AX-95076115	2A	530745136
AX-94386512	1D	90645943
AX-94748947	5D	305711171
AX-95076126	2A	148157383
AX-95076133	7B	445263078
AX-94386530	6B	291061227
AX-94748992	2D	352904898
AX-94748996	4B	25012393
AX-94749003	2A	2639785
AX-94386547	5B	607484909
AX-94554649	1D	228441420
AX-94749024	7D	37243745
AX-95076160	3D	529509965
AX-94749036	1D	211952082
AX-94386558	2A	13846486
AX-95076166	6D	445791871
AX-94749087	4D	19408252
AX-95076178	6D	47797934
AX-95076191	1A	591428772
AX-94749108	7B	701159614
AX-94554696	1B	487643692
AX-94386583	5A	350815174
AX-94749120	6B	452184300
AX-94386597	2D	285353759
AX-94749141	3D	461672991
AX-94386610	5D	328705052
AX-95076236	5A	588875041
AX-94554728	5B	684384267
AX-94554733	7A	67565837
AX-94386626	2B	506177793
AX-94386629	6A	573193935
AX-94749206	2A	606822177
AX-94386634	5A	350816382
AX-94749230	5A	606044488
AX-94749233	5D	452679073
AX-94554755	2B	677347872
AX-94749243	7A	286456418
AX-94386645	7B	137434516
AX-94749261	1A	304598487
AX-94749303	4D	365510402
AX-94749307	4D	482723060
AX-94554803	5D	305711059
AX-94749320	1D	222732140
AX-94749324	4D	435005745
AX-95076319	3D	549521962
AX-94749355	5B	557802400
AX-94749360	2A	82350263
AX-95076337	7B	586308523
AX-94749389	3D	310131038
AX-94749392	7B	32233811
AX-94554849	1A	544198055
AX-94554856	6B	255264037
AX-94386722	7A	171313629
AX-95076388	2D	120254694
AX-95076400	3D	549725237
AX-94749505	6B	127604655
AX-94554916	7D	64636078
AX-94554927	7A	501902514
AX-94749528	5A	36495443
AX-95076426	6D	237815365
AX-94554933	4B	21655408
AX-95076430	4D	361040460
AX-94554940	7D	237497089
AX-95076442	2A	117401317
AX-94554954	2A	676977019
AX-94749585	5D	283489921
AX-94749590	6B	189296285
AX-94554969	6A	545127257
AX-94554973	6D	38886484
AX-94386831	2B	735520436
AX-94749655	7B	276770121
AX-94386833	7A	133596996
AX-95076491	1B	650682074
AX-94555013	6A	102106188
AX-94749671	6A	600007521
AX-95076501	6A	105602811
AX-94749688	2B	740734458
AX-94555029	2B	651734335
AX-94555037	7A	604307853
AX-94749716	6A	538031127
AX-94555041	5D	337297863
AX-95076535	6D	375416018
AX-95076539	7D	576153433
AX-94555065	1B	280284470
AX-94555068	7A	153305368
AX-94749765	5D	245768185
AX-95076550	2B	41382384
AX-94386883	4D	49871307
AX-94555088	5B	473883762
AX-94749810	4A	486125734
AX-94749812	5B	582975040
AX-95076584	3A	237387251
AX-95076585	2A	389219234
AX-94555113	5B	683342901
AX-94555114	7B	229843276
AX-94555115	2A	356565236
AX-94555118	7A	546559120
AX-95076596	2B	468666213
AX-94386926	2B	569981437
AX-94555123	5A	115249591
AX-95076600	2D	293656093
AX-95076601	6A	514025863
AX-94749874	5D	449272755
AX-95076611	2B	99759424
AX-94749889	2D	81325983
AX-94555136	3D	559083247
AX-95076618	5A	606787365
AX-94749912	1D	79435405
AX-95076634	6D	421883892
AX-94749922	7A	198870612
AX-94555162	3B	666580657
AX-94386965	6B	595290243
AX-94749972	2D	378723874
AX-94555179	5D	242857943
AX-94555180	5B	316267596
AX-94386984	5D	399620726
AX-94750022	4B	418753847
AX-95076674	7B	533586589
AX-94555193	6D	27521168
AX-94555200	5D	209498352
AX-94750041	7D	59053508
AX-94750043	2D	458918212
AX-94555206	4D	29390612
AX-94387015	2B	727204987
AX-94555241	7B	372301364
AX-94750134	2D	498034875
AX-95076728	1B	297645796
AX-94750156	4D	483065654
AX-94750159	5B	335203215
AX-95076738	2D	448121560
AX-94387042	5B	458147801
AX-94750183	6D	429311264
AX-94750184	3D	372322704
AX-94555273	6D	119297182
AX-95076753	7D	515987367
AX-94750206	6A	573128476
AX-94387049	5B	295317927
AX-94555279	3D	223464588
AX-94555280	6B	27883522
AX-95076765	5A	624793211
AX-95076767	4D	377852441
AX-94750240	3B	60282467
AX-95076780	2D	489406055
AX-94387073	5D	270218818
AX-94387074	7A	538709688
AX-94750267	4D	459226879
AX-95076789	1D	346400287
AX-95076798	5B	318283760
AX-94750277	7D	6462152
AX-94555314	1D	4824955
AX-95076808	2A	278916804
AX-94555327	5D	234053878
AX-95076829	1B	42275548
AX-95076837	5D	452852539
AX-94750349	6D	390479997
AX-95076840	3B	572897116
AX-95076842	4D	28977239
AX-94555373	5A	73822161
AX-94750371	2D	131765917
AX-94555384	1B	157001254
AX-94750383	2A	407373458
AX-94387126	2A	392729014
AX-95076875	6A	85749646
AX-94387142	7A	127278067
AX-95076884	6A	581976178
AX-94555409	3D	539914485
AX-94555412	2B	358673031
AX-94387158	2B	583770405
AX-94555419	2A	504071293
AX-94387172	7D	426956880
AX-94555443	1D	483691282
AX-94750489	1A	7089554
AX-94750493	2D	32131568
AX-95076917	4B	240191376
AX-94750501	2B	671213262
AX-94387190	3A	124179798
AX-94555465	1D	108109932
AX-95076931	3D	51688852
AX-94750539	3D	550668773
AX-94387212	6D	234406982
AX-95076943	7B	629744161
AX-94750561	5B	169679337
AX-95076951	7D	499844308
AX-94750567	1B	52761917
AX-94750587	1B	117842556
AX-94555498	7A	595966134
AX-94750594	1D	189660771
AX-94750603	4B	522420217
AX-94555505	7B	638878038
AX-95076980	3B	424001042
AX-94750634	6B	32324326
AX-94387248	6D	447909209
AX-95077001	Un	45248420
AX-94555532	1D	427617359
AX-94750647	5D	486169064
AX-94387254	4D	57072412
AX-95077024	2A	14942393
AX-95077027	5D	301112335
AX-95077030	5A	134084187
AX-95077031	5D	192269518
AX-95077036	1D	463996801
AX-95077047	7D	106027823
AX-94555567	1A	552439179
AX-94750724	3D	35817424
AX-95077092	5D	143022355
AX-94555619	2D	28627570
AX-94555625	4D	356884055
AX-94750810	1D	110660557
AX-95077123	4A	81277542
AX-94555641	1B	630098963
AX-94750851	5B	102254674
AX-95077138	5B	308616418
AX-94555644	2D	630401850
AX-94387371	7A	554312016
AX-94750867	1B	17327762
AX-94387375	2A	689203767
AX-95077152	6D	8563154
AX-95077160	7D	638418953
AX-94750909	5D	562116415
AX-94750930	3A	740353751
AX-94750954	1A	512250885
AX-95077190	6A	446727338
AX-94555709	5B	336769424
AX-94750978	3A	513889368
AX-95077214	4B	429097359
AX-94555725	4D	465605373
AX-94555740	5D	562159412
AX-94751037	4A	637894997
AX-94387447	7D	219837429
AX-94751071	5A	670252167
AX-94555757	2D	436364326
AX-95077249	2B	517379750
AX-94751074	2B	447361872
AX-94555762	7A	25266043
AX-94387467	5D	119484018
AX-94387471	2D	375606658
AX-94555781	1D	480885123
AX-94751127	1D	277351793
AX-94751128	6B	688301041
AX-94751131	1A	258453226
AX-94751135	5B	705260452
AX-94751146	3D	378249720
AX-94751167	7A	511857626
AX-95077313	4A	691560892
AX-94387529	4D	461492562
AX-94751190	1A	440395806
AX-94751196	2A	32144841
AX-95077335	1D	396431748
AX-95077342	2D	600974849
AX-94555850	2B	667805383
AX-95077349	3D	389638557
AX-94387555	Un	360111008
AX-95077354	4B	146477161
AX-95077367	3A	623039106
AX-94555876	3D	429110973
AX-94751265	4A	147651701
AX-95077397	2B	53464974
AX-94387589	6B	46960456
AX-94751291	4A	10636838
AX-94387609	3B	421087590
AX-94387610	2B	58676323
AX-94387615	7B	232242059
AX-94387625	4B	46939145
AX-94751350	4D	484657701
AX-95077447	7A	448521854
AX-95077453	4D	484293133
AX-95077456	7D	117475623
AX-95077459	1B	323186690
AX-94555935	4D	304266607
AX-94751384	7B	35080880
AX-94555954	2A	509548694
AX-95077483	4A	111290521
AX-94387653	3B	412632041
AX-94555957	1A	516381689
AX-95077496	1A	21880456
AX-94387671	Un	92473756
AX-94387686	1B	180929317
AX-94555995	3A	482061458
AX-94555997	6A	514027015
AX-94751492	2B	37576597
AX-94387695	5D	309686266
AX-94556007	2B	547095914
AX-94751511	1B	505091063
AX-94751521	Un	179845553
AX-94751523	2A	42471137
AX-94751525	6B	523045446
AX-95077535	3A	510300401
AX-94387716	6B	444682866
AX-94556034	7A	524626963
AX-94556044	4D	61591408
AX-94751584	7A	290540778
AX-94751588	1B	493309730
AX-94387752	2D	426428644
AX-94751613	3B	803839707
AX-94751618	Un	395975157
AX-94387765	4B	465483263
AX-95077595	2D	51255079
AX-94751663	2D	603604712
AX-94751668	2A	366459447
AX-95077604	2A	16523275
AX-95077609	7D	17639240
AX-94556103	2B	173445122
AX-94751715	7B	741658264
AX-94387796	4A	16191593
AX-95077629	6D	53357069
AX-94751751	7A	631902373
AX-94751782	4B	115556713
AX-94751806	6D	54158285
AX-94751820	5A	444595482
AX-94751829	1B	106406449
AX-94387852	3D	429111282
AX-94556180	2B	370066628
AX-94387863	6D	428894048
AX-94751904	2D	320281647
AX-94556216	5D	293377276
AX-94751920	7A	670725948
AX-94387887	6D	114872420
AX-94387889	1D	325630278
AX-94751926	1B	399803780
AX-94556227	7D	528091415
AX-94751933	7D	135623281
AX-94556236	3D	539908374
AX-94556256	4B	399823857
AX-94751980	2D	379721819
AX-94751995	4A	214311803
AX-94387934	3A	575493159
AX-94556285	2B	680044748
AX-94752020	7B	27822669
AX-94752023	2A	16523279
AX-94752026	7A	52911339
AX-94556291	4A	330085790
AX-94752035	2D	406952137
AX-94556295	5B	217914979
AX-94752051	4B	492215222
AX-94752071	5B	571556550
AX-94387962	4D	304306899
AX-95077808	4A	625264800
AX-95077810	4B	368411618
AX-95077816	5D	480477107
AX-94556329	7B	679892585
AX-95077827	4D	6425597
AX-94387995	4B	11911800
AX-94556350	4B	585464166
AX-94388007	3D	600268621
AX-94752134	2A	615290145
AX-95077855	2B	170392527
AX-94752140	4D	304266828
AX-94556358	6A	141376613
AX-94752150	3A	63837365
AX-94752161	3D	90822262
AX-94752174	6D	380148015
AX-94752198	5B	604058672
AX-94388053	2D	468773969
AX-94752200	1B	467956635
AX-94388072	4B	469011837
AX-95077909	7D	205444654
AX-94388075	5D	317451586
AX-94388079	6A	222695978
AX-94752259	6B	577362703
AX-94556425	5B	505481997
AX-94388097	2D	401287910
AX-94752279	6B	564060517
AX-94388099	7D	576659911
AX-94556432	7B	274292641
AX-94388110	3B	522138542
AX-94388114	4D	13062258
AX-95077956	5D	107557304
AX-94388118	2B	741383551
AX-94388120	7A	446252156
AX-94388125	3D	179229577
AX-94556462	3B	349049562
AX-94752341	2B	715927292
AX-94388132	6D	431457660
AX-95077988	4A	584523376
AX-94388140	4B	55922054
AX-95077999	7D	523004342
AX-94752394	3B	231228355
AX-94752397	2B	121359206
AX-94752401	6B	183280841
AX-94752410	4D	64403414
AX-94556516	4D	26249215
AX-95078034	5A	194451369
AX-94556522	1D	329478681
AX-95078049	5D	117739642
AX-95078053	7D	421748012
AX-94752450	4D	26480761
AX-94388198	6A	471800297
AX-94556554	3D	488881193
AX-94556555	2B	728397628
AX-94388202	2D	356028682
AX-94752474	6B	20966661
AX-95078075	2D	5684589
AX-95078086	4B	476050364
AX-94556575	6A	531522293
AX-94556576	3A	191876742
AX-94752517	1D	468472157
AX-94388233	4D	432770422
AX-94556582	4B	262720661
AX-94388235	5D	479459203
AX-94752531	4A	594215218
AX-95078108	2A	685037026
AX-94737729	7A	96496756
AX-95078118	5D	543056928
AX-94752547	7B	512724869
AX-94752552	7D	329758246
AX-94388252	1B	229637043
AX-94752566	4B	368418014
AX-94388260	7B	14452617
AX-94556613	1D	297532390
AX-94556617	2A	758389645
AX-94388270	3D	181112435
AX-94556624	5A	104231443
AX-95078142	4B	609474324
AX-94556631	7B	589126830
AX-94556632	6B	632964326
AX-94752616	1B	386807284
AX-94556641	5B	362845415
AX-94752632	1A	395697231
AX-95078164	2D	320282475
AX-94388290	6B	339352190
AX-95078188	1B	498641085
AX-95078191	5D	311307648
AX-94752709	5D	461073922
AX-94388325	6D	318149211
AX-94388328	2A	329591524
AX-94556704	7B	289041451
AX-94556710	6A	25693077
AX-94388365	1B	548046372
AX-94556735	5B	470976582
AX-94388375	2D	119375158
AX-94556737	3B	595105421
AX-95078235	6D	459240329
AX-95078237	6B	61215747
AX-94752779	1B	600015641
AX-94556745	6D	353095943
AX-95078263	2B	638754916
AX-95078264	2A	2230373
AX-94556776	5D	244708416
AX-94556780	2B	680198384
AX-94752839	6B	30277543
AX-95078284	7B	41795340
AX-94388421	1D	247302272
AX-94556795	3B	664959317
AX-94752866	1A	490730761
AX-94388436	3D	402698011
AX-94556824	4A	713522076
AX-94752931	1B	300523074
AX-94556848	5D	115023063
AX-95078345	Un	2731654
AX-94388467	1A	476613115
AX-94388468	2A	82204034
AX-94752954	3D	278975250
AX-95078354	4B	373780342
AX-94752963	5B	536516741
AX-94556859	4D	39233288
AX-94752970	1A	533046709
AX-94388475	5D	445110026
AX-94752985	4D	95533222
AX-94752989	2D	531677933
AX-94752998	1B	162817682
AX-95078376	6D	116957934
AX-95078379	6D	436223821
AX-94388523	5D	300948520
AX-94753076	4A	733483471
AX-94388541	2D	78378210
AX-94753092	2B	664213686
AX-95078430	7B	424539868
AX-94388550	4B	130628763
AX-94556946	1A	519934785
AX-94556947	2A	693292676
AX-94753138	2B	1347528
AX-95078454	2A	49172373
AX-94556970	5A	199215499
AX-95078472	4B	206796584
AX-94556984	7B	53162955
AX-95078475	5B	247345194
AX-95078479	3A	544649028
AX-94388582	1D	480575644
AX-94388588	1D	379494151
AX-94388591	7A	263106568
AX-94388592	3B	455617774
AX-94556998	5B	666205554
AX-94753220	3A	481018310
AX-94557005	1D	445389838
AX-94557011	Un	179845539
AX-95078506	4B	613154048
AX-94557012	5D	353478955
AX-94753246	6A	499960883
AX-94557024	3D	6019102
AX-95078520	1B	15142523
AX-94557036	1A	395697216
AX-95078547	2D	459818126
AX-94753299	4B	427069380
AX-94557065	2A	508074533
AX-94753305	4A	609805982
AX-95078560	4B	649603302
AX-95078567	2B	144021621
AX-95078570	2B	250070334
AX-94753345	3B	298219628
AX-94753351	7A	35733763
AX-94388662	5D	273533067
AX-94388664	1A	581820141
AX-94388666	2A	670230035
AX-94753372	5B	554727555
AX-94557105	4D	420506268
AX-95078594	3D	539913111
AX-95078596	2A	82057927
AX-94753383	6B	237100213
AX-94753416	2D	588135924
AX-94388690	5D	302884069
AX-95078631	5D	7410919
AX-94388697	3A	424859823
AX-94557142	7D	625480929
AX-95078635	5B	693003361
AX-94388702	7D	432899103
AX-95078643	1B	142243652
AX-94753453	Un	43130424
AX-94753458	3A	170978269
AX-94557165	3D	64475672
AX-94557170	4D	19408150
AX-94557172	4D	300782468
AX-94557181	6B	320729883
AX-94388718	5B	287791455
AX-95078659	2A	117387716
AX-95078670	2B	730191159
AX-94557195	2D	451971765
AX-94388739	2D	106323376
AX-95078684	1D	363588757
AX-94557209	5B	141148629
AX-94753541	4B	598410811
AX-94557224	4D	353523103
AX-94557228	6D	429355662
AX-94557234	7D	397528135
AX-94388767	6A	141294116
AX-94753581	1D	50958589
AX-94388771	4A	544202616
AX-94753593	6D	451908390
AX-94753621	3D	336844683
AX-94557270	7D	576248606
AX-94388796	7A	125189731
AX-95078753	5A	8244486
AX-94388828	3D	482603036
AX-94557285	3D	404449128
AX-94557286	5D	446761750
AX-94753678	Un	90945660
AX-94388831	1D	228299166
AX-95078784	5D	104469589
AX-94388846	6B	50124552
AX-94557327	5A	635502476
AX-94388862	1B	14148024
AX-94557337	3D	490842249
AX-94388866	3D	39396495
AX-94557351	4D	7841840
AX-94557358	2B	206751734
AX-94557363	6D	461330442
AX-94557365	3B	760350352
AX-94753829	3B	670613001
AX-94557377	4D	402237300
AX-94388894	4D	69655508
AX-94557389	2B	405646208
AX-95078875	7B	481283947
AX-94388905	2A	14954938
AX-94753879	3D	50551398
AX-94557403	3A	116519038
AX-95078884	7B	293858386
AX-94753890	5A	376097985
AX-94388912	7D	19948512
AX-94753899	5D	302883963
AX-95078896	7D	104854086
AX-95078905	5A	493861095
AX-94388933	5A	622772797
AX-95078917	5D	439665017
AX-94753957	2D	128399168
AX-94753967	4B	477228834
AX-94753979	1A	221390210
AX-95078932	6D	178850622
AX-94388953	3A	445266152
AX-94753987	3B	648151995
AX-94753988	5B	476801742
AX-94753996	7B	462707416
AX-94557470	3B	165877472
AX-95078948	5D	164652013
AX-94388983	2A	616979885
AX-95078961	1D	12309730
AX-94754036	6B	444684195
AX-94557494	2B	596413029
AX-94754041	7A	584992309
AX-94557497	7A	368170019
AX-94388987	2D	76894478
AX-95078979	1D	329311000
AX-94754059	7A	209076803
AX-94388999	1A	20628970
AX-94754063	4B	392658089
AX-94557513	Un	32647471
AX-94557518	5D	460751483
AX-94557522	2D	567589851
AX-94754084	7B	743992808
AX-94754095	7D	192316004
AX-94754097	5D	509138986
AX-95079003	6D	55633285
AX-94389026	4D	390851431
AX-94389031	7B	346509421
AX-94754122	2A	93928002
AX-95079022	7B	102758389
AX-94557557	3D	423385189
AX-94557559	3D	405828880
AX-94754138	2A	458053846
AX-94557560	1A	577058819
AX-94557564	5A	533291751
AX-94389048	4B	177859837
AX-94557574	1B	527315127
AX-94389056	2A	755975379
AX-95079052	2B	379209250
AX-94389059	2D	47306821
AX-95079062	2A	702193505
AX-94557592	2B	657816952
AX-94754208	7A	494685873
AX-94557605	2D	22541619
AX-94557609	3A	209406673
AX-94389081	1D	348064531
AX-94389087	7A	377906179
AX-94754247	5A	601472247
AX-95079095	7B	513624425
AX-94754264	5B	548529029
AX-94754270	2D	27778428
AX-94389122	2B	381795151
AX-94557657	1B	212102374
AX-94557660	1D	198024764
AX-94557662	4B	387381590
AX-94754338	4D	32351905
AX-95079147	3A	661795708
AX-94754347	1D	37447361
AX-94389172	5B	695953356
AX-94557715	7D	459386652
AX-95079175	3D	400798430
AX-94754391	5D	447776839
AX-94389178	2B	527310954
AX-95079185	3D	568496964
AX-94557730	3D	147610388
AX-94557732	3D	469493978
AX-94389186	6D	336205107
AX-94389190	5B	211147959
AX-94754423	2B	754650330
AX-94754428	3A	642935528
AX-95079208	3D	179940158
AX-95079210	7B	626073474
AX-94754476	4D	461483708
AX-95079236	6B	22557957
AX-94389219	1D	335994268
AX-95079238	6D	177997531
AX-94754499	3D	16618110
AX-94557784	2A	478909706
AX-94754503	4D	402235449
AX-94557787	6D	25615445
AX-94557788	7D	401672826
AX-94557793	7A	446286670
AX-94754518	2B	23745156
AX-94557815	5B	351475107
AX-94389252	3D	547920998
AX-94754555	5D	327991046
AX-94557836	2D	558803643
AX-95079294	3D	182346992
AX-94389273	4D	103254326
AX-94389275	5B	209650544
AX-95079304	1B	227845748
AX-94557860	2A	625023679
AX-94557866	3B	388094822
AX-94754609	2D	350794683
AX-94389302	3D	158079890
AX-95079328	7A	567504339
AX-94389309	5D	412249191
AX-94754623	6D	379522908
AX-94754628	1B	614523540
AX-94389323	7D	394073586
AX-95079348	7B	380044865
AX-95079352	2D	378057002
AX-94389332	3D	303794605
AX-95079353	3A	520966350
AX-94754677	4B	28410429
AX-94389344	7D	476642954
AX-94389348	1B	367734499
AX-94754693	7D	4783766
AX-95079379	5A	658872556
AX-94557922	6D	91562073
AX-94389360	4A	365657399
AX-95079407	4A	450789371
AX-95079414	5D	421534173
AX-94754729	3D	412102290
AX-94754739	6D	420737692
AX-94557958	2D	522993130
AX-95079427	2A	200181610
AX-94754752	7D	362996799
AX-94389395	6A	573137629
AX-95079444	4B	173170681
AX-94389401	4B	660848093
AX-94389403	2B	674038309
AX-94754779	2B	711534354
AX-94389406	5D	48725041
AX-95079459	1B	355964605
AX-94389415	3D	285013743
AX-95079480	2A	543306710
AX-94558017	6B	690978100
AX-94558021	1D	363108508
AX-94754888	5B	403182931
AX-94389448	7D	496320621
AX-94754911	6A	9322299
AX-94754912	7D	254523381
AX-94558051	7D	380145703
AX-94389476	4D	100230505
AX-94558079	4A	565304820
AX-94389497	6D	432367096
AX-94754990	5A	350816172
AX-94754998	6D	47795338
AX-94755000	4D	27561113
AX-95079571	2D	14400917
AX-94755013	6D	49115512
AX-94558116	7B	538093881
AX-94755033	3D	405380092
AX-95079600	2D	102271047
AX-94558133	6A	552208183
AX-94558135	2A	517814558
AX-94389547	5D	468649265
AX-95079613	6B	128736237
AX-94389552	4A	555584336
AX-94755101	3B	489956314
AX-94558174	4D	354145717
AX-94558184	2D	2470244
AX-94755120	3B	714377625
AX-94755127	1B	51850614
AX-94755132	1B	90038332
AX-94755149	2D	564086788
AX-95079685	1D	372359607
AX-94558201	3D	22677747
AX-94389604	Un	155744403
AX-95079696	Un	128089683
AX-95079702	5D	387321506
AX-94389623	2A	694950874
AX-94755210	5B	621261214
AX-94755220	3B	79769321
AX-95079721	1D	50194499
AX-94389645	3A	471823763
AX-94755263	4D	69849701
AX-94558259	6B	603355194
AX-94389654	6A	604876840
[truncated: 34,713 more rows]
